# Supplementary material for: Bis(μ-4-hydr­oxy-2-oxidobenzaldehyde 4-ethyl­thio­semicarbazone)-κ4 O 2,N 1,S:O 2;κ4 O 2:O 2,N 1,S-bis­[chloridozinc(II)] dimethyl sulfoxide tris­olvate
Source: Acta Crystallogr Sect E Struct Rep Online. 2009 Apr 22;65(Pt 5):m549. doi: 10.1107/S1600536809013385 (PMC2977597; doi:10.1107/S1600536809013385)
Supplement: Supplementary file 2 [file e-65-0m549-Isup2.hkl]

# 
# h,k,l, Fc-squared, Fo-squared, sigma(Fo-squared) and status flag 
# 
data_I 
_shelx_title '  P-1' 
_shelx_refln_list_code          4 
_shelx_F_calc_maximum      285.53 
_exptl_crystal_F_000       940.00 
_reflns_d_resolution_high  0.7696 
 
loop_ 
 _symmetry_equiv_pos_as_xyz 
 'x, y, z' 
 '-x, -y, -z' 
 
_cell_length_a     9.4151 
_cell_length_b    12.4349 
_cell_length_c    17.2423 
_cell_angle_alpha  71.444 
_cell_angle_beta   89.770 
_cell_angle_gamma  83.496 
 
_shelx_F_squared_multiplier     1.000 
 
loop_ 
 _refln_index_h 
 _refln_index_k 
 _refln_index_l 
 _refln_F_squared_calc 
 _refln_F_squared_meas 
 _refln_F_squared_sigma 
 _refln_observed_status 
   1   0   0    27694.26    27963.77    790.55 o 
   2   0   0     9023.40     8464.88    492.81 o 
   3   0   0      689.37      795.82     23.90 o 
   4   0   0     1663.13     1671.55     48.23 o 
   5   0   0     9071.93     9168.54    367.73 o 
   6   0   0     4741.50     4694.42    134.90 o 
   7   0   0      816.05      800.55     26.44 o 
   8   0   0      868.25      825.75     27.79 o 
   9   0   0      435.23      407.99     25.80 o 
  10   0   0       53.11       63.06     12.51 o 
  11   0   0        5.24       -0.73     10.47 o 
  12   0   0       23.63       19.86     11.89 o 
 -12   1   0      458.73      520.08     33.06 o 
 -11   1   0      312.02      345.02     25.11 o 
 -10   1   0     3513.05     3700.59    154.18 o 
  -9   1   0     1681.00     1641.69     72.68 o 
  -8   1   0      237.80      210.77     16.19 o 
  -7   1   0      266.49      255.01     12.86 o 
  -6   1   0      510.05      420.64     32.02 o 
  -5   1   0     6513.36     6320.92    176.02 o 
  -4   1   0     5747.69     5375.53    149.49 o 
  -3   1   0     1124.51     1056.27     27.06 o 
  -2   1   0     7592.20     8461.59    238.64 o 
  -1   1   0      387.63      267.70     11.71 o 
   0   1   0     2333.01     2433.08    130.98 o 
   1   1   0     6932.39     8088.64    159.57 o 
   2   1   0    28264.11    29952.76    591.04 o 
   3   1   0     3587.43     3888.22    103.19 o 
   4   1   0     3183.19     3449.23     66.78 o 
   5   1   0      543.30      422.83     52.31 o 
   6   1   0        0.17       -0.14      3.80 o 
   7   1   0       35.60       16.39      4.70 o 
   8   1   0     3446.75     3414.18    141.17 o 
   9   1   0      537.88      544.02     30.98 o 
  10   1   0        0.04        0.16     10.15 o 
  11   1   0       36.78       48.44     12.03 o 
  12   1   0      115.93      111.48     16.75 o 
 -11   2   0       97.03      112.65     15.44 o 
 -10   2   0      107.68      119.09     27.27 o 
  -9   2   0        6.60        3.41      9.98 o 
  -8   2   0      145.75      118.99      9.64 o 
  -7   2   0     5696.76     5627.40    158.63 o 
  -6   2   0      516.63      444.64     17.23 o 
  -5   2   0      107.47       92.27      7.05 o 
  -4   2   0      464.45      362.21     11.00 o 
  -3   2   0     1415.99     1850.89     44.36 o 
  -2   2   0    81530.14    75016.66   2161.69 o 
  -1   2   0      468.85      380.69     13.04 o 
   0   2   0        0.33        7.24      1.27 o 
   1   2   0     1527.34     2044.94     58.56 o 
   2   2   0     2390.70     3044.12     87.47 o 
   3   2   0     1151.45     1404.51     29.76 o 
   4   2   0     1380.80     1729.12     34.33 o 
   5   2   0    12233.48    11967.41    322.43 o 
   6   2   0      183.07      178.00     12.18 o 
   7   2   0      319.23      297.23     12.73 o 
   8   2   0       77.37       85.89     12.09 o 
   9   2   0     1785.43     1717.96     76.48 o 
  10   2   0      903.69      873.44     45.20 o 
  11   2   0     4172.61     4317.30    180.13 o 
  12   2   0       17.69       10.33     10.82 o 
 -11   3   0      100.49      134.90     16.23 o 
 -10   3   0      808.73      894.56     73.09 o 
  -9   3   0      454.56      464.32     16.99 o 
  -8   3   0     1206.30     1188.70     32.25 o 
  -7   3   0      876.13      834.59     23.83 o 
  -6   3   0      738.60      761.74     18.45 o 
  -5   3   0      924.74      763.22     17.90 o 
  -4   3   0      754.48      573.74     16.16 o 
  -3   3   0     3172.39     2912.68     85.62 o 
  -2   3   0      439.67      429.17     14.47 o 
  -1   3   0      284.41      159.80      6.90 o 
   0   3   0     3147.06     4198.84    151.79 o 
   1   3   0     1985.29     1934.74     83.83 o 
   2   3   0     8267.31     8889.16    251.31 o 
   3   3   0      157.96      153.18     15.40 o 
   4   3   0     3783.17     3943.28     76.22 o 
   5   3   0     1404.18     1832.62     47.35 o 
   6   3   0      709.17      787.10     17.45 o 
   7   3   0     6534.65     6357.49    255.65 o 
   8   3   0     1200.14     1294.39     59.67 o 
   9   3   0     1709.14     1674.98     75.02 o 
  10   3   0      367.05      357.95     25.86 o 
  11   3   0       13.25        2.51     11.23 o 
  12   3   0      182.17      208.01     21.60 o 
 -11   4   0      230.08      312.30     23.57 o 
 -10   4   0      593.13      673.39     26.64 o 
  -9   4   0       57.98       57.33      7.56 o 
  -8   4   0      826.49      910.81     26.40 o 
  -7   4   0     2152.66     2090.28     44.98 o 
  -6   4   0      116.42      117.72      6.65 o 
  -5   4   0     1860.90     1697.32     36.30 o 
  -4   4   0      772.84      829.71     22.17 o 
  -3   4   0     6449.66     6152.92    179.11 o 
  -2   4   0    19956.68    19649.79    566.65 o 
  -1   4   0     2546.73     2618.83     77.01 o 
   0   4   0      298.44      252.64      6.78 o 
   1   4   0       40.72       11.60      2.23 o 
   2   4   0     2752.82     3331.95     95.45 o 
   3   4   0     5684.97     5312.72    151.88 o 
   4   4   0     7111.85     7449.93    164.13 o 
   5   4   0      618.06      648.40     23.54 o 
   6   4   0      218.97      229.99      8.35 o 
   7   4   0       83.36       90.68     15.96 o 
   8   4   0     1111.51     1061.25     50.78 o 
   9   4   0     2789.34     2632.99    112.94 o 
  10   4   0        8.72        0.86      9.99 o 
  11   4   0      130.74      110.06     16.25 o 
  12   4   0      285.03      318.98     26.81 o 
 -10   5   0      319.69      410.05     22.34 o 
  -9   5   0      295.43      298.03     15.94 o 
  -8   5   0      121.61      136.83      7.73 o 
  -7   5   0      140.85      143.14      8.54 o 
  -6   5   0       22.56       27.01      4.54 o 
  -5   5   0     3377.22     3410.00     81.86 o 
  -4   5   0     1370.78     1262.28     32.36 o 
  -3   5   0      320.25      363.18     14.29 o 
  -2   5   0       20.38       12.67      4.09 o 
  -1   5   0     5139.60     5321.10    155.12 o 
   0   5   0     4646.06     4702.38     98.75 o 
   1   5   0     1257.34     1496.61     38.09 o 
   2   5   0    17396.04    18998.15    697.89 o 
   3   5   0     1323.11     1592.17     47.80 o 
   4   5   0      115.12      114.14      8.90 o 
   5   5   0       53.76       42.20      5.39 o 
   6   5   0      591.01      672.05     25.26 o 
   7   5   0       91.84       81.45      9.46 o 
   8   5   0      888.52      890.64     44.75 o 
   9   5   0       71.89       66.07     13.02 o 
  10   5   0      615.36      579.68     34.85 o 
  11   5   0        4.88        1.88     10.15 o 
 -10   6   0       76.41       84.06     19.52 o 
  -9   6   0      154.86      156.83     20.84 o 
  -8   6   0        1.71        6.45      5.14 o 
  -7   6   0      143.61      142.31      7.58 o 
  -6   6   0      666.39      623.99     16.42 o 
  -5   6   0      121.65      105.87      7.12 o 
  -4   6   0      253.95      287.36     20.90 o 
  -3   6   0       15.78        5.91      4.53 o 
  -2   6   0      103.73      145.10      9.30 o 
  -1   6   0       37.93       48.96      5.73 o 
   0   6   0       29.73       45.43      3.16 o 
   1   6   0      792.85     1057.26     26.46 o 
   2   6   0      345.48      425.84     12.97 o 
   3   6   0     2640.59     2893.14     84.29 o 
   4   6   0       61.62       59.86     14.26 o 
   5   6   0       10.70       15.01      5.48 o 
   6   6   0     1552.79     1605.52     50.94 o 
   7   6   0      216.71      215.27     17.20 o 
   8   6   0     2959.49     2993.17     91.61 o 
   9   6   0     3466.85     3467.99    146.41 o 
  10   6   0        4.90       -4.63      9.75 o 
  11   6   0       96.53      121.54     17.21 o 
 -10   7   0       31.13       54.39     19.11 o 
  -9   7   0      690.99      708.70     44.07 o 
  -8   7   0      828.58      797.90     25.40 o 
  -7   7   0     1328.48     1382.08     37.63 o 
  -6   7   0     2944.49     3002.77     63.31 o 
  -5   7   0     1629.40     1597.57     41.34 o 
  -4   7   0       14.56       25.17      6.10 o 
  -3   7   0      377.12      307.79     15.39 o 
  -2   7   0     2332.05     2472.30     74.36 o 
  -1   7   0     3578.55     3492.38    103.53 o 
   0   7   0      239.89      242.50      8.78 o 
   1   7   0      568.32      700.60     18.84 o 
   2   7   0       14.78       24.93      4.02 o 
   3   7   0      311.22      285.75     13.34 o 
   4   7   0     3377.21     3397.00     99.41 o 
   5   7   0     2687.64     2691.17     80.61 o 
   6   7   0      587.65      596.44     23.94 o 
   7   7   0      452.95      481.93     21.86 o 
   8   7   0      341.98      276.85     17.24 o 
   9   7   0     1123.37     1057.50     53.26 o 
  10   7   0     1235.60     1188.53     58.93 o 
  11   7   0     1744.95     1630.97     78.07 o 
  -9   8   0     1416.71     1442.20     72.28 o 
  -8   8   0      488.60      490.77     37.06 o 
  -7   8   0     1642.52     1686.21     44.94 o 
  -6   8   0     1746.38     1775.63     46.37 o 
  -5   8   0     1494.38     1527.73     40.39 o 
  -4   8   0      997.77      966.24     27.27 o 
  -3   8   0       78.12       38.72      7.32 o 
  -2   8   0      112.37       73.59      7.66 o 
  -1   8   0     3705.03     3802.37    110.58 o 
   0   8   0     6344.62     7312.88    319.60 o 
   1   8   0     2681.83     2697.23     64.47 o 
   2   8   0     1645.58     1773.64     43.77 o 
   3   8   0       49.33       39.93      5.14 o 
   4   8   0      455.66      527.92     17.00 o 
   5   8   0     1529.59     1509.32     48.06 o 
   6   8   0     2931.00     2977.57     89.80 o 
   7   8   0     1091.87      964.05     35.12 o 
   8   8   0       98.81       93.93     11.12 o 
   9   8   0       54.72       67.74     13.14 o 
  10   8   0      110.57      103.81     16.12 o 
  11   8   0        6.66       -0.09     11.72 o 
  -8   9   0      132.65      163.27     23.46 o 
  -7   9   0     1308.71     1464.58     40.50 o 
  -6   9   0      163.31      159.85     10.58 o 
  -5   9   0     3200.65     3170.98     78.36 o 
  -4   9   0     1056.74     1063.86     30.00 o 
  -3   9   0     3269.91     3147.49     95.15 o 
  -2   9   0      302.46      341.79     16.68 o 
  -1   9   0     2639.05     2878.82    117.64 o 
   0   9   0     1679.53     1946.83     59.06 o 
   1   9   0      177.52      164.12      8.10 o 
   2   9   0       26.01       25.89      4.59 o 
   3   9   0        1.96        3.70      4.45 o 
   4   9   0      626.45      668.12     20.41 o 
   5   9   0       72.64       75.59      7.59 o 
   6   9   0     1978.83     1837.73     58.45 o 
   7   9   0      528.11      563.82     24.89 o 
   8   9   0       72.14       66.19     11.04 o 
   9   9   0      149.31      146.57     14.47 o 
  10   9   0       60.27       39.21     14.82 o 
  -8  10   0      287.78      393.62     33.84 o 
  -7  10   0      353.91      379.46     31.80 o 
  -6  10   0        5.36        3.01      9.47 o 
  -5  10   0       16.79        5.50      7.26 o 
  -4  10   0      153.51      122.41      9.43 o 
  -3  10   0     1042.86      996.18     34.97 o 
  -2  10   0     1540.99     1626.55     52.30 o 
  -1  10   0        9.22        1.33     10.21 o 
   0  10   0       82.79       52.31     12.26 o 
   1  10   0       66.33       97.45      6.22 o 
   2  10   0      203.54      258.11     10.97 o 
   3  10   0      174.12      186.93      9.41 o 
   4  10   0     2110.45     2270.85     56.73 o 
   5  10   0     1888.62     2056.88     52.58 o 
   6  10   0      752.63      747.75     24.32 o 
   7  10   0     2980.51     3023.63     92.79 o 
   8  10   0       74.98       73.66     11.87 o 
   9  10   0       14.16       24.19     11.17 o 
  10  10   0      555.10      499.87     34.92 o 
  -7  11   0       16.16       12.25     18.05 o 
  -6  11   0      153.75      152.26     15.42 o 
  -5  11   0      396.06      433.72     18.20 o 
  -4  11   0      282.75      270.22     13.77 o 
  -3  11   0       94.57      119.10      9.86 o 
  -2  11   0      299.48      340.83     18.45 o 
  -1  11   0     1033.16      954.81     47.59 o 
   0  11   0     1188.96     1277.65     60.11 o 
   1  11   0      999.29     1090.89     53.43 o 
   2  11   0     3324.38     3627.88    153.14 o 
   3  11   0      236.21      242.29     11.11 o 
   4  11   0     2293.59     2248.17     56.61 o 
   5  11   0       49.39       36.40      7.77 o 
   6  11   0      875.46      919.12     28.54 o 
   7  11   0     2265.67     2263.20     59.14 o 
   8  11   0     1230.10     1237.42     37.28 o 
   9  11   0      748.30      726.67     32.91 o 
  -6  12   0       48.87       95.97     21.85 o 
  -5  12   0      165.71      195.87     12.88 o 
  -4  12   0       83.69       85.46     10.21 o 
  -3  12   0     4037.38     4437.87    113.40 o 
  -2  12   0      898.93      870.68     52.01 o 
  -1  12   0      190.38      237.75     21.33 o 
   0  12   0      388.48      288.28     25.86 o 
   1  12   0       10.80       12.12     13.97 o 
   2  12   0      865.19      954.24     50.04 o 
   3  12   0     3768.95     3983.97    168.80 o 
   4  12   0     2537.44     2726.89    119.46 o 
   5  12   0      665.09      677.13     22.85 o 
   6  12   0        4.74       -3.97      7.63 o 
   7  12   0        0.15       -4.69      8.37 o 
   8  12   0      833.40      834.51     29.06 o 
  -5  13   0      248.13      248.66     28.47 o 
  -4  13   0        1.77       -1.56      8.85 o 
  -3  13   0      135.96      135.34     14.45 o 
  -2  13   0        6.78        8.12     10.63 o 
  -1  13   0      467.10      493.10     24.28 o 
   0  13   0        3.05        7.42     14.00 o 
   1  13   0       38.87       22.02     15.17 o 
   2  13   0       67.02       48.83     16.65 o 
   3  13   0        3.29       -7.62     14.92 o 
   4  13   0       55.77       36.51     16.89 o 
   5  13   0      903.27      886.96     50.23 o 
   6  13   0      185.90      152.39     23.15 o 
   7  13   0       50.15       64.84     20.35 o 
  -3  14   0      286.86      389.69     23.08 o 
  -2  14   0        7.18      -10.01     12.83 o 
  -1  14   0       83.27      106.44     14.23 o 
   0  14   0      248.68      177.05     22.52 o 
   1  14   0       54.38       37.28     16.59 o 
   2  14   0      977.23      926.53     51.07 o 
   3  14   0      508.58      543.87     37.61 o 
   4  14   0      546.92      533.31     38.23 o 
   5  14   0      507.72      544.78     39.31 o 
   6  14   0       49.58       30.57     19.15 o 
  -1  15   0      258.98      284.81     19.90 o 
   0  15   0       65.14       86.79     21.64 o 
   1  15   0       34.52       32.85     12.58 o 
   2  15   0      270.96      241.24     25.41 o 
   3  15   0      316.17      271.89     27.05 o 
  -2 -15   1      510.57      486.91     37.53 o 
  -1 -15   1      228.05      228.23     25.08 o 
  -5 -14   1      432.84      502.39     38.44 o 
  -4 -14   1      690.05      656.36     42.77 o 
  -3 -14   1      770.08      842.73     48.97 o 
  -2 -14   1        5.02        9.45     16.25 o 
  -1 -14   1      145.71      118.29     20.11 o 
   0 -14   1        7.97       27.36     16.20 o 
   1 -14   1      110.10       88.71     19.06 o 
   2 -14   1      908.65     1024.84     39.55 o 
   3 -14   1      154.90      206.74     17.59 o 
  -7 -13   1      121.95      142.31     23.78 o 
  -6 -13   1      840.21      686.37     44.40 o 
  -5 -13   1      160.48      142.19     21.49 o 
  -4 -13   1      161.97      146.98     20.62 o 
  -3 -13   1       14.49        0.16     14.74 o 
  -2 -13   1      516.12      569.46     37.31 o 
  -1 -13   1      669.20      663.78     39.96 o 
   0 -13   1      138.18      114.15     18.36 o 
   1 -13   1      211.10      205.66     21.64 o 
   2 -13   1       84.36      136.89     19.35 o 
   3 -13   1      157.93      170.03     15.49 o 
   4 -13   1      196.36      215.90     16.68 o 
  -8 -12   1       10.70        4.16     11.22 o 
  -7 -12   1      505.02      476.62     20.64 o 
  -6 -12   1       11.96       -8.47     15.92 o 
  -5 -12   1      154.05      166.35     20.82 o 
  -4 -12   1       95.71       94.94     17.65 o 
  -3 -12   1      607.82      675.80     40.56 o 
  -2 -12   1      632.09      635.45     38.73 o 
  -1 -12   1     2346.99     2536.16    111.04 o 
   0 -12   1      685.66      602.73     36.52 o 
   1 -12   1     1591.13     1742.78     79.49 o 
   2 -12   1     1700.25     1679.23     77.10 o 
   3 -12   1      246.51      243.19     13.56 o 
   4 -12   1        4.48      -12.12      8.08 o 
   5 -12   1        7.88        3.17      8.85 o 
   6 -12   1      207.33      228.16     19.16 o 
  -9 -11   1      400.86      448.84     32.57 o 
  -8 -11   1      837.34      864.21     48.28 o 
  -7 -11   1      557.83      528.75     21.18 o 
  -6 -11   1     1432.93     1458.53     40.23 o 
  -5 -11   1     1785.15     1774.80     46.67 o 
  -4 -11   1     1481.92     1569.08     55.28 o 
  -3 -11   1     2957.64     3046.71    130.92 o 
  -2 -11   1      104.82      124.62     16.98 o 
  -1 -11   1     1182.72     1185.87     57.27 o 
   0 -11   1      639.20      691.90     38.69 o 
   1 -11   1     4259.00     4212.02    175.92 o 
   2 -11   1     2740.04     2753.10     85.47 o 
   3 -11   1      628.52      669.68     27.69 o 
   4 -11   1      678.15      709.61     23.92 o 
   5 -11   1       57.74       57.07      9.22 o 
   6 -11   1      631.55      669.65     24.09 o 
   7 -11   1       19.11       42.95     20.54 o 
  -9 -10   1      150.77      148.26     19.26 o 
  -8 -10   1     1207.53     1195.26     43.39 o 
  -7 -10   1       65.45       74.58      9.67 o 
  -6 -10   1       20.85        9.92      7.50 o 
  -5 -10   1        2.24       12.33      6.39 o 
  -4 -10   1      945.88     1052.05     29.36 o 
  -3 -10   1      459.68      510.67     16.80 o 
  -2 -10   1      285.46      277.57     18.22 o 
  -1 -10   1      797.46      897.24     45.21 o 
   0 -10   1      378.52      301.37     23.72 o 
   1 -10   1      198.06      141.25     11.43 o 
   2 -10   1        0.72      -11.57      7.71 o 
   3 -10   1      615.03      496.40     22.05 o 
   4 -10   1      163.71      214.59     16.60 o 
   5 -10   1      505.71      456.59     18.21 o 
   6 -10   1      256.71      293.98     15.22 o 
   7 -10   1      276.05      304.54     16.19 o 
   8 -10   1      166.74      155.08     25.35 o 
 -10  -9   1      778.69      806.77     45.66 o 
  -9  -9   1       56.45       35.82     11.77 o 
  -8  -9   1      261.44      235.26     15.98 o 
  -7  -9   1        5.43        3.73      7.76 o 
  -6  -9   1     1912.74     1873.92     48.73 o 
  -5  -9   1       47.44       46.64      6.80 o 
  -4  -9   1        0.02       -0.08      5.10 o 
  -3  -9   1      210.39      226.60     10.14 o 
  -2  -9   1      984.62     1029.04     27.17 o 
  -1  -9   1     1708.26     1759.94     43.37 o 
   0  -9   1       65.60       73.31      6.85 o 
   1  -9   1      699.48      736.83     27.03 o 
   2  -9   1     1841.52     1987.44     62.17 o 
   3  -9   1      673.10      621.93     24.68 o 
   4  -9   1     1050.10      942.69     33.43 o 
   5  -9   1       55.86       65.39      8.19 o 
   6  -9   1      504.92      487.80     18.71 o 
   7  -9   1      353.44      358.73     16.62 o 
   8  -9   1      480.84      529.46     39.79 o 
 -11  -8   1      741.59      753.95     45.01 o 
 -10  -8   1        2.69      -13.96     11.09 o 
  -9  -8   1      143.06      153.93     18.07 o 
  -8  -8   1       53.32       54.98     10.49 o 
  -7  -8   1      289.80      287.24     16.61 o 
  -6  -8   1     1881.61     1826.18     57.80 o 
  -5  -8   1     4980.03     5316.33    154.17 o 
  -4  -8   1      109.03      133.13     13.48 o 
  -3  -8   1     4160.47     4439.00    104.98 o 
  -2  -8   1      568.12      535.65     15.97 o 
  -1  -8   1      630.62      606.90     17.11 o 
   0  -8   1      453.46      454.33     14.63 o 
   1  -8   1     2530.33     2872.55     69.92 o 
   2  -8   1      342.57      262.69     14.10 o 
   3  -8   1     3061.23     3092.41     93.30 o 
   4  -8   1      709.06      717.75     26.82 o 
   5  -8   1     1062.56     1122.58     31.44 o 
   6  -8   1      403.83      401.26     16.52 o 
   7  -8   1      679.71      768.86     24.83 o 
   8  -8   1     1275.17     1296.53     37.12 o 
   9  -8   1      898.63      981.80     56.18 o 
 -11  -7   1       36.03       35.35     14.92 o 
 -10  -7   1       73.22       69.20     15.06 o 
  -9  -7   1      236.42      250.91     21.81 o 
  -8  -7   1      495.48      474.54     30.12 o 
  -7  -7   1     2069.72     2022.90     63.97 o 
  -6  -7   1      584.98      615.28     40.42 o 
  -5  -7   1      197.91      216.10     14.14 o 
  -4  -7   1      175.77      200.62     10.80 o 
  -3  -7   1    16067.52    17207.30    397.41 o 
  -2  -7   1     6522.98     7418.64    172.47 o 
  -1  -7   1    28604.77    32395.55    745.25 o 
   0  -7   1     8213.44     9094.55    184.23 o 
   1  -7   1     5635.77     5786.33    248.92 o 
   2  -7   1     1670.06     1618.18     50.34 o 
   3  -7   1     3825.03     4021.67    119.38 o 
   4  -7   1      587.71      510.85     20.35 o 
   5  -7   1     3844.94     3858.64     93.26 o 
   6  -7   1     1542.32     1504.18     40.11 o 
   7  -7   1        2.62        8.50      7.24 o 
   8  -7   1       20.19       16.83      7.70 o 
   9  -7   1      196.54      220.87     25.26 o 
  10  -7   1       33.73       45.02     19.35 o 
 -11  -6   1       11.10       15.79     12.99 o 
 -10  -6   1      391.80      454.31     30.99 o 
  -9  -6   1        2.55        6.89      9.68 o 
  -8  -6   1      942.43      906.02     45.99 o 
  -7  -6   1     2921.05     2995.32     90.55 o 
  -6  -6   1       27.66       28.81      8.12 o 
  -5  -6   1      737.00      778.51     27.27 o 
  -4  -6   1      683.94      612.24     36.58 o 
  -3  -6   1        1.66        5.79      3.63 o 
  -2  -6   1     1618.64     1904.25     46.02 o 
  -1  -6   1      514.68      663.53     17.52 o 
   0  -6   1     1315.07     1450.51     30.81 o 
   1  -6   1     7043.95     6966.53    202.86 o 
   2  -6   1      525.31      497.09     18.41 o 
   3  -6   1     2011.25     1874.85     57.37 o 
   4  -6   1      851.18      807.94     29.13 o 
   5  -6   1      157.33      149.68      8.35 o 
   6  -6   1      260.32      281.19     10.39 o 
   7  -6   1     2084.65     2191.34     55.83 o 
   8  -6   1      301.72      316.41     15.21 o 
   9  -6   1       43.75       24.88     10.95 o 
  10  -6   1      229.10      263.90     26.41 o 
 -11  -5   1        9.71        8.92     11.52 o 
 -10  -5   1       50.50       68.69     13.85 o 
  -9  -5   1      142.75      145.54     16.76 o 
  -8  -5   1     1754.67     1746.08     77.53 o 
  -7  -5   1      674.10      668.14     26.20 o 
  -6  -5   1      284.43      261.42      9.63 o 
  -5  -5   1     1177.96     1084.22     26.55 o 
  -4  -5   1       60.50       68.50      6.14 o 
  -3  -5   1     3067.90     3655.81    105.75 o 
  -2  -5   1      150.93      147.89      7.87 o 
  -1  -5   1      103.20      102.24      4.64 o 
   0  -5   1     2935.11     3014.31     61.81 o 
   1  -5   1      733.96      728.83     24.04 o 
   2  -5   1     2524.13     2535.77     75.53 o 
   3  -5   1     2854.70     2732.82     81.51 o 
   4  -5   1      352.56      441.86     17.32 o 
   5  -5   1      476.30      435.17     12.16 o 
   6  -5   1       67.78       63.99      5.02 o 
   7  -5   1      614.14      618.27     16.93 o 
   8  -5   1     4045.44     4164.80    116.15 o 
   9  -5   1        4.87        1.96      6.01 o 
  10  -5   1     1557.09     1647.80     77.18 o 
 -12  -4   1        0.09        4.24     10.74 o 
 -11  -4   1      110.94       76.95     15.12 o 
 -10  -4   1      286.51      365.20     26.38 o 
  -9  -4   1       83.68       82.87     13.68 o 
  -8  -4   1     4800.12     4449.01    182.50 o 
  -7  -4   1     4898.65     5149.83    208.92 o 
  -6  -4   1      140.24      176.87      6.29 o 
  -5  -4   1     2871.41     2925.48     66.42 o 
  -4  -4   1      494.41      710.68     18.01 o 
  -3  -4   1     1129.00     1373.96     41.53 o 
  -2  -4   1     7034.76     7254.93    205.64 o 
  -1  -4   1       34.27       33.55      2.60 o 
   0  -4   1      486.23      613.34     14.52 o 
   1  -4   1     8446.82     8242.32    238.82 o 
   2  -4   1       56.53       97.41      6.29 o 
   3  -4   1      505.77      475.28     17.31 o 
   4  -4   1     1519.16     1409.56     95.70 o 
   5  -4   1      132.95      123.77      5.72 o 
   6  -4   1     4800.81     4611.75     94.39 o 
   7  -4   1      770.19      726.37     18.70 o 
   8  -4   1      433.21      471.96     27.25 o 
   9  -4   1       29.27       28.51      6.72 o 
  10  -4   1       12.16       -5.72      8.89 o 
 -12  -3   1      761.08      775.73     43.39 o 
 -11  -3   1      128.98       96.85     15.95 o 
 -10  -3   1       11.21        1.35      9.08 o 
  -9  -3   1     2912.24     3044.88    128.82 o 
  -8  -3   1      465.52      431.18     27.01 o 
  -7  -3   1      104.57      117.07      9.19 o 
  -6  -3   1     5024.16     4743.01    104.00 o 
  -5  -3   1     2301.57     2239.50     44.44 o 
  -4  -3   1     9140.81     8975.79    171.86 o 
  -3  -3   1    22181.49    24043.67    676.89 o 
  -2  -3   1     3130.74     3641.33    104.09 o 
  -1  -3   1     1011.05      923.65     22.50 o 
   0  -3   1     1935.29     1750.09     59.82 o 
   1  -3   1    10235.00     9968.36    288.23 o 
   2  -3   1       34.68       31.62      3.86 o 
   3  -3   1     1959.04     1806.83     54.22 o 
   4  -3   1      276.16      305.66      9.95 o 
   5  -3   1      487.31      448.82     13.79 o 
   6  -3   1     2825.73     2689.84     56.31 o 
   7  -3   1       30.27       19.68      8.63 o 
   8  -3   1       12.44       12.27      5.71 o 
   9  -3   1      439.97      435.09     20.30 o 
  10  -3   1       83.72      101.29     11.00 o 
  11  -3   1      111.99      126.53     15.60 o 
 -12  -2   1        9.32       23.57     12.41 o 
 -11  -2   1      335.43      349.87     26.50 o 
 -10  -2   1      881.30      829.61     43.46 o 
  -9  -2   1     1454.61     1412.21     64.63 o 
  -8  -2   1      136.20      129.07     13.64 o 
  -7  -2   1      136.42      120.74      5.95 o 
  -6  -2   1      626.30      609.11     15.74 o 
  -5  -2   1      532.05      541.09     13.93 o 
  -4  -2   1     2423.58     2320.55     53.40 o 
  -3  -2   1     3900.01     4300.27     82.79 o 
  -2  -2   1      853.92     1426.84     33.60 o 
  -1  -2   1    23329.57    26672.73    753.31 o 
   0  -2   1     4251.53     4721.13    134.14 o 
   1  -2   1    17597.45    16569.67    478.07 o 
   2  -2   1    30004.18    31756.72    916.03 o 
   3  -2   1    10625.16    10073.54    234.73 o 
   4  -2   1      467.62      378.43     10.08 o 
   5  -2   1      204.00      228.21      8.96 o 
   6  -2   1      811.32      790.15     26.26 o 
   7  -2   1      229.36      243.53     13.12 o 
   8  -2   1        9.93       19.49      6.37 o 
   9  -2   1      126.25      147.92     10.91 o 
  10  -2   1      155.19      160.20     26.20 o 
  11  -2   1        1.33       -1.20      8.14 o 
 -12  -1   1      106.62      143.13     18.36 o 
 -11  -1   1     1131.73     1148.80     56.90 o 
 -10  -1   1      517.42      470.25     29.39 o 
  -9  -1   1      478.13      433.87     26.53 o 
  -8  -1   1       63.17       44.43     12.60 o 
  -7  -1   1     1461.70     1581.16     47.39 o 
  -6  -1   1       95.37       92.46      5.02 o 
  -5  -1   1        5.18        1.06      3.34 o 
  -4  -1   1       16.87       25.76      4.07 o 
  -3  -1   1      979.39     1017.85     23.17 o 
  -2  -1   1     3542.83     3978.22    123.73 o 
  -1  -1   1       83.35       79.50      2.84 o 
   0  -1   1     3745.27     7286.30    210.72 o 
   1  -1   1     6469.07     6222.33    145.04 o 
   2  -1   1    11922.13    11296.46    961.47 o 
   3  -1   1     2251.30     2304.82     66.04 o 
   4  -1   1       16.39       40.97      3.55 o 
   5  -1   1     9145.74     9028.24    250.11 o 
   6  -1   1     5536.37     5588.71    156.72 o 
   7  -1   1     1801.42     1719.37     51.56 o 
   8  -1   1     3502.83     3413.19     98.32 o 
   9  -1   1       68.08       66.76     11.29 o 
  10  -1   1        6.89       13.52      9.89 o 
  11  -1   1       45.70       43.54     12.27 o 
 -12   0   1      458.60      476.89     31.96 o 
 -11   0   1       12.33        4.53     10.30 o 
 -10   0   1     1255.29     1243.06     58.87 o 
  -9   0   1     1382.66     1352.54     61.88 o 
  -8   0   1      110.15       93.21      8.31 o 
  -7   0   1     2299.82     2201.63     64.63 o 
  -6   0   1     1600.94     1454.14     43.61 o 
  -5   0   1     2357.04     2490.57     55.78 o 
  -4   0   1     9628.28     8656.55    186.95 o 
  -3   0   1     2958.88     2991.36     65.35 o 
  -2   0   1     6442.24     6607.85    171.26 o 
  -1   0   1     2153.14     2307.64     77.32 o 
   0   0   1     1009.12      418.19     12.54 o 
   1   0   1     5418.61     6363.99    656.33 o 
   2   0   1     1516.28     1716.51     40.59 o 
   3   0   1     8844.11     8058.40    228.70 o 
   4   0   1    11576.67    12039.04    274.89 o 
   5   0   1     6255.20     6356.31    176.92 o 
   6   0   1       13.17       -0.70      8.21 o 
   7   0   1      148.81      138.83      8.62 o 
   8   0   1     1511.79     1447.04     45.94 o 
   9   0   1      922.09      940.10     45.91 o 
  10   0   1     5117.79     5262.23    215.19 o 
  11   0   1      134.15      148.17     16.71 o 
  12   0   1      434.16      474.58     31.36 o 
 -12   1   1       49.86       47.90     13.55 o 
 -11   1   1       49.67       26.79     11.77 o 
 -10   1   1     1053.93     1067.38     51.66 o 
  -9   1   1     3624.60     3563.14    167.55 o 
  -8   1   1     4378.12     4147.32    118.57 o 
  -7   1   1     1834.95     1939.02     57.72 o 
  -6   1   1     6811.15     6136.65    171.65 o 
  -5   1   1     9838.11     9925.18    356.54 o 
  -4   1   1     2042.49     1940.29     75.39 o 
  -3   1   1      497.89      638.82     18.72 o 
  -2   1   1    27455.17    26036.58    578.41 o 
  -1   1   1    10464.58    11527.45    223.12 o 
   0   1   1    15897.39    15184.93    457.49 o 
   1   1   1    10777.59    11397.98    321.92 o 
   2   1   1       48.93       15.00      1.96 o 
   3   1   1       56.02       63.51      3.41 o 
   4   1   1     1975.05     1891.95     44.91 o 
   5   1   1    14738.77    14704.76    439.99 o 
   6   1   1      763.32      752.79     30.36 o 
   7   1   1      182.77      169.54      9.70 o 
   8   1   1       43.82       67.88     10.74 o 
   9   1   1        1.23       -0.56      9.49 o 
  10   1   1       18.06        9.40     10.57 o 
  11   1   1        2.06        5.73     10.55 o 
  12   1   1       13.14       -2.40     10.91 o 
 -11   2   1      783.36      784.05     41.97 o 
 -10   2   1      279.61      232.04     19.85 o 
  -9   2   1       40.86       60.45      8.92 o 
  -8   2   1     2076.19     2034.92     99.81 o 
  -7   2   1     1280.65     1202.93     38.10 o 
  -6   2   1     5562.98     5234.66    147.21 o 
  -5   2   1     1531.17     1413.88     48.94 o 
  -4   2   1     7375.02     7160.43    200.64 o 
  -3   2   1       32.51       91.42      4.16 o 
  -2   2   1     7708.00     8508.99    197.06 o 
  -1   2   1      942.62      951.41     28.31 o 
   0   2   1       10.72       61.06      8.64 o 
   1   2   1     1102.24      932.28     50.75 o 
   2   2   1     7404.49     8207.23    232.82 o 
   3   2   1     4760.09     5182.27    147.87 o 
   4   2   1     4765.55     5100.09    117.47 o 
   5   2   1        8.74        1.11      3.42 o 
   6   2   1      732.56      748.98     20.39 o 
   7   2   1        7.68        3.60      4.34 o 
   8   2   1       73.27       38.91     10.17 o 
   9   2   1      723.70      696.72     36.98 o 
  10   2   1      753.06      759.65     40.60 o 
  11   2   1       76.89       75.65     14.79 o 
  12   2   1        0.26       -1.63     10.78 o 
 -11   3   1      816.81      868.23     44.88 o 
 -10   3   1      513.34      515.58     30.37 o 
  -9   3   1      253.83      240.07     11.71 o 
  -8   3   1        4.01       -3.67      5.18 o 
  -7   3   1      646.10      659.73     19.86 o 
  -6   3   1      159.94      179.93      8.41 o 
  -5   3   1     1329.91     1278.00     32.41 o 
  -4   3   1       22.38       16.20      3.38 o 
  -3   3   1      827.87      907.79     23.15 o 
  -2   3   1     9723.95     9635.22    223.29 o 
  -1   3   1     4008.89     3550.14    103.07 o 
   0   3   1     5706.47     8105.47    228.03 o 
   1   3   1     7720.81     9632.03    532.94 o 
   2   3   1      948.35     1184.29     35.21 o 
   3   3   1     2477.74     2134.74     62.47 o 
   4   3   1     9048.12     9429.75    267.91 o 
   5   3   1    14336.56    14013.43    319.56 o 
   6   3   1     8285.59     8801.21    202.21 o 
   7   3   1      654.00      669.47     25.82 o 
   8   3   1       11.97        7.68      8.27 o 
   9   3   1      684.99      707.00     37.46 o 
  10   3   1     3066.66     2967.08    126.68 o 
  11   3   1      313.73      281.90     22.99 o 
  12   3   1      190.17      172.40     19.89 o 
 -11   4   1        2.51       19.86     11.55 o 
 -10   4   1      808.45      818.10     30.70 o 
  -9   4   1       25.85       20.23      6.73 o 
  -8   4   1     1049.45     1024.14     28.79 o 
  -7   4   1      347.48      365.36     14.08 o 
  -6   4   1     1319.83     1286.27     28.63 o 
  -5   4   1     5633.24     5849.25    137.40 o 
  -4   4   1     2598.84     2688.10     64.41 o 
  -3   4   1     2053.58     2078.88     50.11 o 
  -2   4   1     9599.67     8998.22    208.88 o 
  -1   4   1     1386.02     1407.18     42.11 o 
   0   4   1    11647.68    13730.71    652.69 o 
   1   4   1       89.76       42.54      4.39 o 
   2   4   1     1703.21     2301.66     66.81 o 
   3   4   1      145.71      158.03     11.40 o 
   4   4   1      241.14      252.68     12.28 o 
   5   4   1     7579.90     7371.48    210.96 o 
   6   4   1     1693.93     1682.96     52.63 o 
   7   4   1     7237.90     7270.40    209.82 o 
   8   4   1     5669.25     5535.21    162.12 o 
   9   4   1       64.43       49.29     12.24 o 
  10   4   1      517.31      517.19     31.94 o 
  11   4   1       18.46        4.63     11.06 o 
 -10   5   1      759.65      824.63     59.22 o 
  -9   5   1       20.35       19.26      8.59 o 
  -8   5   1       21.30       13.69      9.89 o 
  -7   5   1      160.71      176.88      7.86 o 
  -6   5   1     2855.67     2819.46     58.99 o 
  -5   5   1      343.09      336.13     12.26 o 
  -4   5   1     2921.32     2717.46     65.46 o 
  -3   5   1     1531.74     1485.51     49.21 o 
  -2   5   1     3520.42     3439.24    100.96 o 
  -1   5   1     1351.35     1427.07     43.31 o 
   0   5   1    10384.44    12041.95    378.80 o 
   1   5   1     1580.68     1540.73     48.04 o 
   2   5   1    11415.46    13347.76    376.47 o 
   3   5   1    15837.41    17273.79    487.02 o 
   4   5   1     1443.85     1657.59     50.37 o 
   5   5   1      823.32      979.81     42.32 o 
   6   5   1      689.07      663.32     25.05 o 
   7   5   1      168.93      171.36     12.13 o 
   8   5   1     2399.10     2307.39     72.22 o 
   9   5   1      442.55      422.20     27.29 o 
  10   5   1      100.82      137.24     17.10 o 
  11   5   1       59.92       34.82     13.32 o 
 -10   6   1     1735.05     1938.21     89.05 o 
  -9   6   1      281.46      345.44     18.41 o 
  -8   6   1      411.52      444.35     14.32 o 
  -7   6   1      937.43      945.80     23.16 o 
  -6   6   1      554.87      621.60     19.56 o 
  -5   6   1      410.83      447.77     15.05 o 
  -4   6   1     2130.17     1949.75     48.21 o 
  -3   6   1      934.58      915.28     24.27 o 
  -2   6   1      223.58      190.35      9.83 o 
  -1   6   1     3028.15     3451.33    101.62 o 
   0   6   1      320.86      342.07     12.82 o 
   1   6   1      140.05      159.60      8.10 o 
   2   6   1      577.72      812.28     25.95 o 
   3   6   1      458.42      480.15     17.55 o 
   4   6   1     2724.14     2885.27     87.14 o 
   5   6   1        3.99       25.38     14.12 o 
   6   6   1        0.54        6.45      6.25 o 
   7   6   1      248.01      263.07     18.98 o 
   8   6   1        0.44       -0.19      7.23 o 
   9   6   1      153.84      164.57     13.67 o 
  10   6   1       10.50        3.88      9.91 o 
  11   6   1       14.99       31.87     13.91 o 
 -10   7   1       18.33       19.19     17.50 o 
  -9   7   1       89.00       89.53     19.06 o 
  -8   7   1        9.80        8.11     13.68 o 
  -7   7   1      142.71      164.84      8.22 o 
  -6   7   1      691.59      707.18     21.86 o 
  -5   7   1       34.28       43.59      6.62 o 
  -4   7   1     1458.09     1447.77     37.23 o 
  -3   7   1        3.59       13.26      4.33 o 
  -2   7   1        0.23        1.19      4.61 o 
  -1   7   1     3186.34     3339.62     99.02 o 
   0   7   1      573.27      543.20     15.75 o 
   1   7   1      496.48      527.78     15.92 o 
   2   7   1     1175.49     1246.12     33.15 o 
   3   7   1     5587.82     6015.22    172.02 o 
   4   7   1     2172.88     2255.62     67.58 o 
   5   7   1     3760.88     3860.77    113.38 o 
   6   7   1       39.54       29.45      6.95 o 
   7   7   1     3313.64     3224.11     97.22 o 
   8   7   1     5238.73     5181.49    153.12 o 
   9   7   1     1013.04      861.15     34.19 o 
  10   7   1       29.10       53.43     14.12 o 
  11   7   1      355.13      355.43     29.40 o 
  -9   8   1        2.12       -8.96     16.78 o 
  -8   8   1        4.27       -7.37     14.66 o 
  -7   8   1       34.00       36.88      7.75 o 
  -6   8   1       34.53       65.17      7.82 o 
  -5   8   1     3877.95     3920.78     94.84 o 
  -4   8   1     2093.94     2138.27     53.51 o 
  -3   8   1      714.99      678.54     20.07 o 
  -2   8   1     1171.04     1007.73     33.24 o 
  -1   8   1       63.43       58.32     10.10 o 
   0   8   1     5838.97     6445.26    150.15 o 
   1   8   1     4592.66     4933.29    115.63 o 
   2   8   1       19.62       15.51      4.27 o 
   3   8   1     3889.97     4174.21     98.97 o 
   4   8   1     2221.79     2500.41     74.65 o 
   5   8   1     2356.24     2402.35     72.87 o 
   6   8   1      782.44      874.80     31.96 o 
   7   8   1        6.19        6.33      7.26 o 
   8   8   1        4.05        9.55      8.89 o 
   9   8   1     2040.28     2072.69     67.79 o 
  10   8   1      510.51      536.38     34.85 o 
  11   8   1      425.41      406.89     30.51 o 
  -9   9   1      988.41     1069.13     59.80 o 
  -8   9   1      220.91      205.58     24.56 o 
  -7   9   1       45.51       29.72     16.47 o 
  -6   9   1      603.45      593.27     20.48 o 
  -5   9   1       77.09       91.98     10.37 o 
  -4   9   1      357.17      400.22     15.97 o 
  -3   9   1      365.67      428.25     15.59 o 
  -2   9   1     4073.09     4007.33    119.36 o 
  -1   9   1     1462.83     1638.18     50.28 o 
   0   9   1     2249.57     2296.25     68.82 o 
   1   9   1     1211.54     1289.09     32.83 o 
   2   9   1        2.20        1.39      4.22 o 
   3   9   1     4362.00     4560.11    108.14 o 
   4   9   1      339.51      404.68     14.94 o 
   5   9   1     1575.39     1516.38     48.63 o 
   6   9   1     3010.73     3049.84     92.27 o 
   7   9   1      516.08      457.43     22.08 o 
   8   9   1       96.05       83.20     13.48 o 
   9   9   1       39.74       51.12     10.84 o 
  10   9   1      552.42      503.75     34.68 o 
  -8  10   1      256.51      328.36     31.17 o 
  -7  10   1      681.13      722.97     45.37 o 
  -6  10   1      277.81      267.37     14.19 o 
  -5  10   1      458.91      444.26     17.49 o 
  -4  10   1      315.72      339.58     14.97 o 
  -3  10   1      628.40      590.04     19.79 o 
  -2  10   1      262.70      263.55     12.71 o 
  -1  10   1       15.34        4.14     10.11 o 
   0  10   1      397.21      505.91     34.85 o 
   1  10   1      233.47      209.50      9.38 o 
   2  10   1      696.06      679.73     19.96 o 
   3  10   1        6.04        7.25      5.06 o 
   4  10   1      196.86      229.82     11.08 o 
   5  10   1      622.80      667.38     21.69 o 
   6  10   1      429.77      435.67     20.94 o 
   7  10   1        1.17        2.60      8.42 o 
   8  10   1        6.55        4.60     12.50 o 
   9  10   1      509.03      487.75     25.95 o 
  10  10   1       55.34       32.84     14.94 o 
  -7  11   1      158.45      260.38     28.21 o 
  -6  11   1        1.04        5.84     16.00 o 
  -5  11   1      133.37      150.08     16.48 o 
  -4  11   1      244.53      270.55     13.64 o 
  -3  11   1     2191.77     2169.38     55.63 o 
  -2  11   1      285.20      285.60     16.32 o 
  -1  11   1     3575.78     3637.14    152.18 o 
   0  11   1       80.64      111.10     15.41 o 
   1  11   1      212.39      186.65     18.16 o 
   2  11   1      324.11      313.10     12.89 o 
   3  11   1      787.43      868.31     25.06 o 
   4  11   1       11.61        7.34      7.96 o 
   5  11   1     2926.43     3191.46     78.71 o 
   6  11   1      712.58      705.92     23.79 o 
   7  11   1        1.34       -4.32      8.98 o 
   8  11   1      481.68      492.66     25.43 o 
   9  11   1     1444.66     1472.12     52.91 o 
  -6  12   1      241.13      309.87     30.00 o 
  -5  12   1      380.33      359.44     30.67 o 
  -4  12   1      101.48      108.57     10.37 o 
  -3  12   1      149.55      144.32     13.42 o 
  -2  12   1     4031.19     4312.39    151.78 o 
  -1  12   1     3448.48     3508.08    113.99 o 
   0  12   1      831.02     1025.34     51.17 o 
   1  12   1     1857.51     1704.82     77.81 o 
   2  12   1      490.35      613.44     37.52 o 
   3  12   1       16.55        7.07     14.36 o 
   4  12   1      209.97      190.83     10.99 o 
   5  12   1      222.52      231.37     12.65 o 
   6  12   1       38.40       48.53      8.78 o 
   7  12   1     3098.34     3213.07     81.18 o 
   8  12   1      139.33      159.80     27.90 o 
  -5  13   1     1291.06     1527.23     77.16 o 
  -4  13   1      312.02      323.21     31.83 o 
  -3  13   1     1373.76     1449.44     49.76 o 
  -2  13   1      814.84      980.60     63.02 o 
  -1  13   1       34.70       56.67     11.53 o 
   0  13   1      643.46      715.43     45.52 o 
   1  13   1      101.51      108.84     21.33 o 
   2  13   1      241.63      222.52     22.53 o 
   3  13   1      918.79      897.39     49.28 o 
   4  13   1       84.22       89.66     18.13 o 
   5  13   1      310.11      293.21     26.65 o 
   6  13   1       48.37       34.57      9.10 o 
   7  13   1       23.05        4.00     10.31 o 
  -3  14   1      218.78      207.79     16.90 o 
  -2  14   1       29.75       29.19     12.13 o 
  -1  14   1       31.21       35.98     12.13 o 
   0  14   1      426.59      543.11     33.18 o 
   1  14   1      168.52      230.28     16.60 o 
   2  14   1        0.02       19.13     10.60 o 
   3  14   1       98.92       55.14     17.43 o 
   4  14   1      117.11      104.17     19.97 o 
   5  14   1      265.52      265.57     27.07 o 
   6  14   1       21.98       -2.07     18.18 o 
  -1  15   1      198.55      234.03     18.11 o 
   0  15   1      406.36      466.70     25.66 o 
   1  15   1       90.24      104.31     14.25 o 
   2  15   1       27.78       16.28     17.76 o 
   3  15   1      901.37      959.97     53.53 o 
   4  15   1      238.44      302.28     28.71 o 
  -5 -14   2       21.79       22.23     18.15 o 
  -4 -14   2     1149.38     1256.05     65.00 o 
  -3 -14   2      599.93      578.68     40.28 o 
  -2 -14   2     2094.85     2256.56    102.82 o 
  -1 -14   2       66.16       32.18     17.37 o 
   0 -14   2      302.87      306.94     27.46 o 
   1 -14   2       12.54       27.07     16.73 o 
   2 -14   2      696.69      786.53     46.66 o 
  -6 -13   2       32.75       50.30     19.17 o 
  -5 -13   2       28.40       11.15     17.35 o 
  -4 -13   2      729.38      634.52     41.05 o 
  -3 -13   2      109.51       97.00     18.86 o 
  -2 -13   2      193.79      264.69     24.60 o 
  -1 -13   2       61.09       25.95     16.12 o 
   0 -13   2      133.46      129.92     19.50 o 
   1 -13   2      128.93      107.46     18.60 o 
   2 -13   2      299.78      262.12     24.16 o 
   3 -13   2       41.28       34.73     12.04 o 
   4 -13   2       71.72       91.21     11.54 o 
  -8 -12   2      206.29      250.76     28.34 o 
  -7 -12   2       10.32       -2.68     18.28 o 
  -6 -12   2      156.14      163.09     22.39 o 
  -5 -12   2       89.82      104.56     18.50 o 
  -4 -12   2      910.75      876.67     48.32 o 
  -3 -12   2      340.81      377.90     30.14 o 
  -2 -12   2       94.79       93.34     17.88 o 
  -1 -12   2      170.38      166.96     20.21 o 
   0 -12   2      167.62      131.90     18.55 o 
   1 -12   2      260.31      233.09     22.05 o 
   2 -12   2      602.48      618.42     27.26 o 
   3 -12   2      588.75      562.64     35.32 o 
   4 -12   2      175.86      181.19     17.03 o 
   5 -12   2       30.78       49.48     12.57 o 
  -9 -11   2     1040.48     1017.53     40.15 o 
  -8 -11   2     1989.64     1968.78     64.44 o 
  -7 -11   2      646.73      667.27     28.21 o 
  -6 -11   2      514.72      591.07     21.40 o 
  -5 -11   2      856.96      867.96     47.61 o 
  -4 -11   2       66.74       44.54     15.58 o 
  -3 -11   2      198.23      234.03     21.52 o 
  -2 -11   2     3829.87     3828.34    161.71 o 
  -1 -11   2       41.58       60.72     14.86 o 
   0 -11   2      371.45      364.28     27.78 o 
   1 -11   2      255.16      296.94     25.85 o 
   2 -11   2      299.55      293.92     18.08 o 
   3 -11   2      223.81      220.55     15.29 o 
   4 -11   2      231.10      225.49     19.22 o 
   5 -11   2      144.36      134.38     11.29 o 
   6 -11   2      412.17      369.33     17.92 o 
  -9 -10   2       52.77       56.13     12.27 o 
  -8 -10   2        2.82       -3.95     10.91 o 
  -7 -10   2     3765.04     3716.56     91.71 o 
  -6 -10   2     5878.48     6110.16    145.67 o 
  -5 -10   2     2795.31     2836.08     70.29 o 
  -4 -10   2     4867.59     5046.85    119.97 o 
  -3 -10   2      533.85      526.69     33.02 o 
  -2 -10   2       73.50       87.94     14.91 o 
  -1 -10   2     3248.02     3391.56    143.19 o 
   0 -10   2     2089.86     2272.65     98.71 o 
   1 -10   2       55.32       64.51      9.60 o 
   2 -10   2     2798.46     2913.29     89.61 o 
   3 -10   2       38.33       55.35      9.97 o 
   4 -10   2      119.46      126.14     12.10 o 
   5 -10   2       53.37       59.29      9.02 o 
   6 -10   2       19.37        6.07      7.99 o 
   7 -10   2       69.59       64.74     10.11 o 
 -10  -9   2      717.66      761.47     44.41 o 
  -9  -9   2      452.24      404.74     29.38 o 
  -8  -9   2       17.16       26.61     11.84 o 
  -7  -9   2      102.55       94.34     14.98 o 
  -6  -9   2       34.34       29.91      7.30 o 
  -5  -9   2        3.75        1.62      5.69 o 
  -4  -9   2      362.99      342.64     13.70 o 
  -3  -9   2      254.63      282.25     11.70 o 
  -2  -9   2     1536.05     1485.53     37.49 o 
  -1  -9   2      373.61      407.45     26.82 o 
   0  -9   2     3602.75     3693.44    153.99 o 
   1  -9   2        4.77        8.33      7.06 o 
   2  -9   2      360.73      361.73     17.70 o 
   3  -9   2     2196.97     2077.06     65.37 o 
   4  -9   2       28.77       34.79      9.05 o 
   5  -9   2        0.85       -5.76     12.09 o 
   6  -9   2      161.48      163.18     11.13 o 
   7  -9   2      172.94      170.37     11.81 o 
   8  -9   2        2.72        8.66      9.04 o 
 -10  -8   2        6.75       -3.51     12.09 o 
  -9  -8   2      167.64      143.93     17.89 o 
  -8  -8   2     1120.08     1090.64     53.60 o 
  -7  -8   2      287.38      345.48     24.13 o 
  -6  -8   2      317.54      294.83     16.75 o 
  -5  -8   2      536.12      501.92     18.29 o 
  -4  -8   2       93.40       75.35      6.28 o 
  -3  -8   2      463.60      526.87     16.39 o 
  -2  -8   2      677.83      766.89     21.00 o 
  -1  -8   2     1699.65     1745.69     42.59 o 
   0  -8   2      478.62      493.05     15.39 o 
   1  -8   2      470.94      467.12     19.40 o 
   2  -8   2      451.95      491.69     27.57 o 
   3  -8   2      317.59      298.69     16.07 o 
   4  -8   2     6954.19     7082.39    208.29 o 
   5  -8   2     5280.97     4993.91    148.76 o 
   6  -8   2     1758.92     1756.42     46.40 o 
   7  -8   2     1291.93     1387.86     38.78 o 
   8  -8   2        6.55        0.22      8.48 o 
   9  -8   2      127.41      100.83     22.60 o 
 -11  -7   2     1044.23     1122.64     58.54 o 
 -10  -7   2      402.75      381.89     29.05 o 
  -9  -7   2       18.96       19.23     12.18 o 
  -8  -7   2      229.96      254.25     22.36 o 
  -7  -7   2     3047.91     3067.73    128.68 o 
  -6  -7   2      960.64      968.51     34.06 o 
  -5  -7   2     3694.71     3701.30    108.81 o 
  -4  -7   2     2147.92     2293.08     56.26 o 
  -3  -7   2      475.29      535.27     16.27 o 
  -2  -7   2      954.86     1070.27     27.58 o 
  -1  -7   2      480.85      552.02     15.51 o 
   0  -7   2     1187.85     1224.61     26.63 o 
   1  -7   2     4077.44     3941.22    116.79 o 
   2  -7   2     7578.65     7531.70    220.04 o 
   3  -7   2     2209.50     2265.39     69.49 o 
   4  -7   2     3284.04     3071.74     92.84 o 
   5  -7   2      502.44      511.31     27.53 o 
   6  -7   2      426.64      443.99     17.01 o 
   7  -7   2     3523.30     3560.80     87.70 o 
   8  -7   2      143.97      174.85     11.66 o 
   9  -7   2     1269.55     1408.87     40.30 o 
 -11  -6   2      398.89      438.76     31.50 o 
 -10  -6   2      158.00      137.68     17.89 o 
  -9  -6   2     3512.24     3659.16    153.74 o 
  -8  -6   2     3360.12     3343.74    140.47 o 
  -7  -6   2      970.81      898.33     44.49 o 
  -6  -6   2     1074.08     1049.66     36.18 o 
  -5  -6   2        9.99       10.35      6.73 o 
  -4  -6   2      313.02      322.92     14.45 o 
  -3  -6   2    12118.51    12284.88    284.51 o 
  -2  -6   2     2746.43     3024.82     71.71 o 
  -1  -6   2     1276.30     1345.35     32.92 o 
   0  -6   2     6975.65     7269.44    147.31 o 
   1  -6   2      877.45      714.65     24.55 o 
   2  -6   2     6435.03     6132.00    179.44 o 
   3  -6   2     3904.12     3810.73    113.13 o 
   4  -6   2     2066.57     1991.35     48.89 o 
   5  -6   2      241.53      232.94     16.27 o 
   6  -6   2      224.40      264.29     12.28 o 
   7  -6   2      736.60      763.42     24.25 o 
   8  -6   2       69.97       83.05      9.17 o 
   9  -6   2       58.94       52.75      9.06 o 
  10  -6   2        2.93       27.47     17.66 o 
 -11  -5   2      187.50      134.94     18.05 o 
 -10  -5   2        0.55       15.97     11.14 o 
  -9  -5   2     1122.78     1077.57     53.26 o 
  -8  -5   2      901.80      875.04     43.84 o 
  -7  -5   2     1200.06     1310.11     59.75 o 
  -6  -5   2       45.20       51.07      5.68 o 
  -5  -5   2      346.39      342.83     11.24 o 
  -4  -5   2     4126.92     4154.92    120.23 o 
  -3  -5   2     1006.43     1283.80     32.22 o 
  -2  -5   2       73.52      119.52      5.60 o 
  -1  -5   2      555.50      647.44     16.85 o 
   0  -5   2       36.81       52.04      2.69 o 
   1  -5   2      335.79      353.67     16.50 o 
   2  -5   2      823.68      743.07     24.90 o 
   3  -5   2     1262.85     1096.49     35.24 o 
   4  -5   2       48.03       22.63      3.93 o 
   5  -5   2     4192.27     3824.88     91.34 o 
   6  -5   2     1591.07     1503.33     33.29 o 
   7  -5   2     1792.43     1726.45     44.92 o 
   8  -5   2       66.49       62.13      8.09 o 
   9  -5   2      661.70      606.20     40.68 o 
  10  -5   2      266.26      265.59     35.81 o 
 -11  -4   2       11.57        4.44     10.09 o 
 -10  -4   2      101.99       93.03     14.91 o 
  -9  -4   2       18.24       14.92     10.65 o 
  -8  -4   2      306.02      289.60     22.44 o 
  -7  -4   2      315.02      315.02     21.94 o 
  -6  -4   2       79.96       82.98      7.03 o 
  -5  -4   2      156.13      146.86      8.80 o 
  -4  -4   2     1949.65     1802.50     54.34 o 
  -3  -4   2     1809.12     2009.56     59.28 o 
  -2  -4   2      503.10      638.98     17.00 o 
  -1  -4   2       54.97       61.48      2.92 o 
   0  -4   2       29.05       59.99      3.28 o 
   1  -4   2     3106.46     3197.09     94.12 o 
   2  -4   2    11235.43    10595.58    306.71 o 
   3  -4   2     8923.96     8651.60    202.15 o 
   4  -4   2     5703.98     5565.26    130.92 o 
   5  -4   2    10889.76    10496.67    245.43 o 
   6  -4   2      235.56      252.34      9.58 o 
   7  -4   2     1068.17     1109.10     26.11 o 
   8  -4   2     1929.47     1882.13     60.42 o 
   9  -4   2      700.36      727.53     26.95 o 
  10  -4   2      222.73      203.06     23.44 o 
 -12  -3   2       13.14      -16.94     11.34 o 
 -11  -3   2        5.09       -5.42     10.28 o 
 -10  -3   2      105.20      119.23     14.96 o 
  -9  -3   2     2369.78     2362.97    102.16 o 
  -8  -3   2     6306.69     6503.88    262.53 o 
  -7  -3   2     4466.95     4413.21     97.67 o 
  -6  -3   2       26.16       36.14      3.89 o 
  -5  -3   2     1190.86     1369.55     31.55 o 
  -4  -3   2      910.94      897.78     18.96 o 
  -3  -3   2     7104.21     7452.10    211.82 o 
  -2  -3   2      712.26      521.14     14.11 o 
  -1  -3   2     2544.48     2940.14     60.35 o 
   0  -3   2      577.64      415.09     18.09 o 
   1  -3   2      560.82      555.67     18.41 o 
   2  -3   2      745.57      616.44     16.03 o 
   3  -3   2       11.84       21.61      4.37 o 
   4  -3   2     5691.20     5024.58    147.26 o 
   5  -3   2     3338.93     3436.42     82.17 o 
   6  -3   2     5283.71     5134.82    104.55 o 
   7  -3   2     3960.05     3970.72     81.98 o 
   8  -3   2      276.31      265.10     17.33 o 
   9  -3   2        0.36       10.23      6.16 o 
  10  -3   2      696.52      670.26     69.07 o 
  11  -3   2      524.75      583.55     74.90 o 
 -12  -2   2      406.38      457.43     31.53 o 
 -11  -2   2      824.43      881.44     46.84 o 
 -10  -2   2      287.13      225.02     19.69 o 
  -9  -2   2        0.25        1.29      9.95 o 
  -8  -2   2      119.03       96.28     12.74 o 
  -7  -2   2     4514.79     4393.60     97.18 o 
  -6  -2   2      451.85      409.56     16.94 o 
  -5  -2   2     4329.16     4354.23     95.59 o 
  -4  -2   2      209.79      241.27      8.71 o 
  -3  -2   2     3437.22     3824.50     87.03 o 
  -2  -2   2      446.31      300.72     17.65 o 
  -1  -2   2     5513.31     6288.63    339.72 o 
   0  -2   2     2898.09     4559.99    132.30 o 
   1  -2   2     8771.18    12715.24    389.42 o 
   2  -2   2     8847.44     8012.42    186.70 o 
   3  -2   2     2975.37     3166.51     93.22 o 
   4  -2   2      108.26       65.16      4.29 o 
   5  -2   2     3990.03     3703.32     88.35 o 
   6  -2   2       74.08       67.34      5.03 o 
   7  -2   2        1.71        7.63      5.23 o 
   8  -2   2        9.21       18.90      5.70 o 
   9  -2   2     1463.14     1472.65     39.25 o 
  10  -2   2        7.04       15.12      8.52 o 
  11  -2   2       23.63       17.61      9.45 o 
 -12  -1   2      113.65      147.09     18.71 o 
 -11  -1   2      955.83      944.83     48.92 o 
 -10  -1   2     2243.11     2224.51     97.38 o 
  -9  -1   2     1252.25     1279.61     59.49 o 
  -8  -1   2      354.70      302.82     16.54 o 
  -7  -1   2      718.73      641.01     29.33 o 
  -6  -1   2      595.91      597.35     15.86 o 
  -5  -1   2     2205.96     2151.94     48.37 o 
  -4  -1   2     7941.49     8484.06    187.58 o 
  -3  -1   2    15066.29    16532.80    369.27 o 
  -2  -1   2    55556.42    58917.39   2101.84 o 
  -1  -1   2      282.39      348.84     51.88 o 
   0  -1   2     1545.67     2659.67    111.67 o 
   1  -1   2        7.04       23.62      4.94 o 
   2  -1   2     7647.71     7316.67    291.53 o 
   3  -1   2     2587.74     2752.17    112.91 o 
   4  -1   2       23.58       32.23      4.13 o 
   5  -1   2      519.70      476.35     19.89 o 
   6  -1   2      356.91      401.18     15.79 o 
   7  -1   2      446.61      416.17     16.92 o 
   8  -1   2      215.14      172.10     16.80 o 
   9  -1   2       52.17       41.41     10.14 o 
  10  -1   2      106.22      113.56     14.12 o 
  11  -1   2      230.13      239.32     20.39 o 
 -12   0   2       99.75      130.17     17.64 o 
 -11   0   2        1.23       -9.43     10.34 o 
 -10   0   2       27.99       52.66     11.93 o 
  -9   0   2      165.08      155.74     15.99 o 
  -8   0   2       50.75       38.23      6.99 o 
  -7   0   2      379.87      375.35     16.33 o 
  -6   0   2      744.75      648.22     17.07 o 
  -5   0   2     1037.00      822.40     20.34 o 
  -4   0   2      771.93      608.65     15.35 o 
  -3   0   2      716.43      823.61     23.00 o 
  -2   0   2    13487.52    13933.61    359.41 o 
  -1   0   2     2516.04     2342.35     70.62 o 
   0   0   2     2846.68     2557.83     59.53 o 
   1   0   2     2015.99     3845.42    110.23 o 
   2   0   2     2914.69     3297.22     93.96 o 
   3   0   2     7514.76     7213.81    167.17 o 
   4   0   2     2143.99     1831.42     54.39 o 
   5   0   2     1545.37     1584.63     38.83 o 
   6   0   2     9049.42     8551.05    237.46 o 
   7   0   2       14.43       23.59      5.22 o 
   8   0   2      146.24      134.51      9.21 o 
   9   0   2      449.33      493.49     28.61 o 
  10   0   2     1036.32     1083.36     52.49 o 
  11   0   2      376.24      417.24     28.00 o 
  12   0   2      220.33      208.47     20.69 o 
 -12   1   2        3.36       -0.82     10.99 o 
 -11   1   2      445.28      440.91     28.92 o 
 -10   1   2      537.09      548.31     32.11 o 
  -9   1   2      564.22      496.45     56.07 o 
  -8   1   2     1424.19     1446.06     45.27 o 
  -7   1   2      519.56      416.17     24.61 o 
  -6   1   2     1478.87     1417.73     43.01 o 
  -5   1   2    15650.44    14337.61    310.38 o 
  -4   1   2    12493.28    12020.87    311.80 o 
  -3   1   2      627.31      618.76     18.21 o 
  -2   1   2      159.76       78.70      4.87 o 
  -1   1   2     9638.72     8179.58    211.95 o 
   0   1   2    11030.14    12429.30    268.90 o 
   1   1   2     5699.56     5163.57    119.82 o 
   2   1   2     4234.54     4165.32    118.64 o 
   3   1   2       47.64       65.26      4.52 o 
   4   1   2     9207.63     9012.31    206.12 o 
   5   1   2     7102.15     7084.18    162.83 o 
   6   1   2      128.01      110.20      7.64 o 
   7   1   2     1670.84     1685.62     50.08 o 
   8   1   2       22.93       15.58      8.37 o 
   9   1   2      902.31      874.40     43.50 o 
  10   1   2      348.11      342.37     23.65 o 
  11   1   2      153.34      163.26     17.96 o 
  12   1   2      137.35      160.03     18.66 o 
 -11   2   2      192.24      259.43     22.10 o 
 -10   2   2      291.04      368.92     25.50 o 
  -9   2   2     3503.05     3402.66    106.80 o 
  -8   2   2      851.93      808.73     40.76 o 
  -7   2   2      968.63      925.61     35.14 o 
  -6   2   2     1002.57      880.57     33.59 o 
  -5   2   2       56.57       79.29      9.85 o 
  -4   2   2     3572.27     3769.59    172.25 o 
  -3   2   2     7729.72     6561.98    143.52 o 
  -2   2   2     1433.99     1255.92     25.18 o 
  -1   2   2    20738.83    19737.53    380.73 o 
   0   2   2        7.98       37.13      3.15 o 
   1   2   2       48.82       -1.96      1.31 o 
   2   2   2     8985.91    10119.56    285.68 o 
   3   2   2     5101.93     4582.72    130.95 o 
   4   2   2     1387.36     1363.58     50.25 o 
   5   2   2     1542.95     1542.55     56.92 o 
   6   2   2      220.79      170.08      7.57 o 
   7   2   2       28.17       27.31      4.49 o 
   8   2   2        1.11      -11.47      7.65 o 
   9   2   2      348.72      355.18     23.95 o 
  10   2   2      202.43      174.21     18.07 o 
  11   2   2      524.91      513.08     31.30 o 
  12   2   2       82.91       86.82     16.00 o 
 -11   3   2      309.10      305.03     23.94 o 
 -10   3   2        0.85      -10.85      7.37 o 
  -9   3   2      295.65      328.04     19.63 o 
  -8   3   2       14.87       14.60      5.84 o 
  -7   3   2      710.17      675.88     20.18 o 
  -6   3   2      266.13      313.24     11.71 o 
  -5   3   2        0.38        5.38      6.58 o 
  -4   3   2     2885.03     2756.51     65.49 o 
  -3   3   2       39.58       56.07      4.37 o 
  -2   3   2      103.05      169.88      5.92 o 
  -1   3   2      660.96      447.65     11.63 o 
   0   3   2    10239.98    11405.03    314.29 o 
   1   3   2       48.42       77.30      3.76 o 
   2   3   2     4438.54     4688.47    113.08 o 
   3   3   2      697.37      637.01     20.82 o 
   4   3   2      429.94      437.05     21.89 o 
   5   3   2      193.83      308.34     14.37 o 
   6   3   2     6816.60     6616.12    190.45 o 
   7   3   2      128.73      113.81      9.81 o 
   8   3   2        5.19       12.83     24.48 o 
   9   3   2      316.27      328.48     23.49 o 
  10   3   2      277.11      247.56     21.58 o 
  11   3   2      459.41      440.44     30.16 o 
  12   3   2      113.94      148.25     18.92 o 
 -11   4   2      754.08      749.68     40.74 o 
 -10   4   2      157.26      158.59     17.22 o 
  -9   4   2       68.54       66.14      9.27 o 
  -8   4   2     2473.29     2548.01     62.96 o 
  -7   4   2     1650.82     1578.10     40.47 o 
  -6   4   2       10.34        3.77      4.23 o 
  -5   4   2       72.40       69.34      5.44 o 
  -4   4   2     9262.04     8515.37    198.01 o 
  -3   4   2     1072.18     1024.47     25.78 o 
  -2   4   2     3950.05     3611.90     84.77 o 
  -1   4   2      417.36      354.34     11.35 o 
   0   4   2    13680.02    15683.27    355.03 o 
   1   4   2     3583.34     4457.47    152.40 o 
   2   4   2    20438.21    21596.46    607.88 o 
   3   4   2     5271.94     5962.95    170.13 o 
   4   4   2    15371.25    16758.04    473.50 o 
   5   4   2     2036.10     2120.79     64.08 o 
   6   4   2     1247.57     1276.15     41.43 o 
   7   4   2      399.85      430.04     20.15 o 
   8   4   2     4271.32     4171.67    124.02 o 
   9   4   2     1047.39     1011.57     50.02 o 
  10   4   2     1850.32     1846.49     83.20 o 
  11   4   2       34.62       23.60     12.69 o 
  12   4   2      166.57      186.47     20.83 o 
 -11   5   2       36.82       35.83     12.38 o 
 -10   5   2      479.84      525.89     48.17 o 
  -9   5   2      586.04      632.76     29.70 o 
  -8   5   2     1885.96     1972.76     50.12 o 
  -7   5   2     1732.33     1850.57     40.28 o 
  -6   5   2      349.01      329.83     12.55 o 
  -5   5   2      105.14      131.50      6.81 o 
  -4   5   2     1050.53      975.49     28.20 o 
  -3   5   2     5352.55     5275.73    123.62 o 
  -2   5   2     9972.60     9685.14    224.79 o 
  -1   5   2    14974.85    14971.20    345.75 o 
   0   5   2     4138.45     4652.43    132.37 o 
   1   5   2     1672.65     1920.15     56.09 o 
   2   5   2     1065.85     1317.98    100.79 o 
   3   5   2      317.62      347.23     15.12 o 
   4   5   2    10657.56    11150.61    316.58 o 
   5   5   2      149.76      150.89      9.76 o 
   6   5   2     2017.62     1948.83     60.30 o 
   7   5   2      545.09      579.52     23.77 o 
   8   5   2      952.59      933.18     34.65 o 
   9   5   2      316.14      298.52     18.06 o 
  10   5   2      625.01      664.97     38.02 o 
  11   5   2       40.86       35.97     13.52 o 
 -10   6   2      157.34      192.63     26.18 o 
  -9   6   2       85.34       63.15      9.70 o 
  -8   6   2      733.98      830.31     30.45 o 
  -7   6   2       66.61       71.67      6.04 o 
  -6   6   2     9703.03     9860.60    230.48 o 
  -5   6   2     3243.66     3333.57     80.14 o 
  -4   6   2      303.42      332.89     12.14 o 
  -3   6   2      701.27      767.28     20.77 o 
  -2   6   2      229.98      160.56     13.10 o 
  -1   6   2    11842.07    12702.59    294.11 o 
   0   6   2    13497.21    15436.35    432.41 o 
   1   6   2     7322.19     8898.94    205.89 o 
   2   6   2     2961.37     3465.98     99.96 o 
   3   6   2     6020.81     6721.27    191.79 o 
   4   6   2       12.96       26.46      5.14 o 
   5   6   2      416.89      389.45     16.93 o 
   6   6   2       66.60       85.37      8.78 o 
   7   6   2     1519.23     1483.51     48.62 o 
   8   6   2      146.31      122.28     11.89 o 
   9   6   2     1664.43     1648.65     55.26 o 
  10   6   2        0.72        8.51     10.19 o 
  11   6   2        4.71       12.93     12.43 o 
 -10   7   2      546.10      517.80     38.67 o 
  -9   7   2       15.94        1.40     14.83 o 
  -8   7   2      102.91      120.77     11.15 o 
  -7   7   2      800.59      830.96     21.10 o 
  -6   7   2      255.79      282.54     14.67 o 
  -5   7   2      479.42      509.73     16.58 o 
  -4   7   2        2.42        5.78      4.37 o 
  -3   7   2      157.96      161.81      8.18 o 
  -2   7   2      163.46      112.36      6.15 o 
  -1   7   2     1285.86     1374.73     34.51 o 
   0   7   2      154.25      163.57     11.99 o 
   1   7   2     2300.27     2367.19     56.69 o 
   2   7   2     1366.20     1570.67     47.33 o 
   3   7   2     2039.18     2183.63     65.03 o 
   4   7   2     1598.76     1674.16     51.45 o 
   5   7   2      770.21      903.34     30.95 o 
   6   7   2        2.14        5.93      5.93 o 
   7   7   2      184.91      174.85     12.46 o 
   8   7   2      217.27      164.70     22.60 o 
   9   7   2      998.12     1006.98     38.09 o 
  10   7   2      398.63      341.80     20.92 o 
  11   7   2      357.08      407.58     30.95 o 
  -9   8   2      765.68      837.05     49.19 o 
  -8   8   2      137.90      118.70     19.78 o 
  -7   8   2      901.77      860.24     46.94 o 
  -6   8   2     2147.96     2279.84     57.42 o 
  -5   8   2       98.23       56.90      6.84 o 
  -4   8   2       38.40       20.98      6.01 o 
  -3   8   2       10.56        3.40      4.57 o 
  -2   8   2      194.11      224.17     10.22 o 
  -1   8   2     1317.15     1311.44     40.68 o 
   0   8   2     4948.06     5449.11    127.41 o 
   1   8   2      330.87      445.12     20.46 o 
   2   8   2     3345.78     3720.04     88.28 o 
   3   8   2      124.62      157.64      9.59 o 
   4   8   2     1452.39     1519.08     47.59 o 
   5   8   2     5139.69     4994.84    145.28 o 
   6   8   2     1948.83     1875.20     59.13 o 
   7   8   2     1016.56     1051.93     37.67 o 
   8   8   2     1889.00     1837.20     60.27 o 
   9   8   2      179.13      167.09     14.61 o 
  10   8   2       81.09       69.65     17.51 o 
  11   8   2      220.34      229.14     23.91 o 
  -9   9   2       32.92       11.62     17.86 o 
  -8   9   2      135.08      123.81     21.02 o 
  -7   9   2        3.93       -4.88     13.75 o 
  -6   9   2     1774.45     1942.61     84.73 o 
  -5   9   2     3640.02     3649.89     88.88 o 
  -4   9   2     5632.75     5758.95    136.93 o 
  -3   9   2       60.22       73.23      7.92 o 
  -2   9   2     1308.83     1379.00     35.98 o 
  -1   9   2      326.07      346.71     21.52 o 
   0   9   2       94.74       92.62     12.33 o 
   1   9   2     3139.86     3447.25     82.07 o 
   2   9   2     1697.95     1901.05     47.03 o 
   3   9   2      126.25      121.71      7.47 o 
   4   9   2     2474.62     2667.83     79.96 o 
   5   9   2      506.81      458.11     20.17 o 
   6   9   2      239.30      184.94     12.88 o 
   7   9   2      472.33      482.14     45.22 o 
   8   9   2      807.90      727.60     30.37 o 
   9   9   2       32.24       27.89     13.09 o 
  10   9   2     1760.38     1668.38     58.46 o 
  -8  10   2      559.02      565.04     40.64 o 
  -7  10   2      146.29      170.61     22.94 o 
  -6  10   2      104.94      112.90     19.43 o 
  -5  10   2       58.87       49.44      7.74 o 
  -4  10   2      353.72      304.45     13.77 o 
  -3  10   2     1677.95     1704.34     44.30 o 
  -2  10   2     1988.54     2004.25     61.31 o 
  -1  10   2      130.36      147.74      8.18 o 
   0  10   2     1469.04     1548.38     39.47 o 
   1  10   2      123.12      158.97      9.78 o 
   2  10   2      232.31      213.26      9.99 o 
   3  10   2      604.56      572.92     18.26 o 
   4  10   2       66.31       57.84      6.90 o 
   5  10   2      825.67      891.84     43.56 o 
   6  10   2       82.93       98.19     10.91 o 
   7  10   2      517.76      510.87     23.96 o 
   8  10   2      287.35      313.87     19.00 o 
   9  10   2       14.04       23.35     11.02 o 
  10  10   2      244.64      256.33     19.86 o 
  -7  11   2        5.80        5.07     17.06 o 
  -6  11   2      324.17      340.53     29.39 o 
  -5  11   2      832.02      975.60     58.92 o 
  -4  11   2       21.50       24.96      7.67 o 
  -3  11   2      140.99      135.60     11.16 o 
  -2  11   2      351.56      312.27     17.48 o 
  -1  11   2       40.35       37.49      8.70 o 
   0  11   2     1309.13     1524.17     47.89 o 
   1  11   2     1331.20     1508.50     33.46 o 
   2  11   2        1.62        0.16      6.94 o 
   3  11   2       65.46       52.51      6.67 o 
   4  11   2       38.83       27.65      6.88 o 
   5  11   2      763.56      826.18     25.52 o 
   6  11   2     1303.00     1330.20     45.43 o 
   7  11   2     1415.15     1307.55     45.93 o 
   8  11   2      131.13      126.27     24.91 o 
   9  11   2      829.26      777.07     34.40 o 
  -6  12   2       24.67       38.69     18.20 o 
  -5  12   2      657.11      691.61     43.64 o 
  -4  12   2       37.32       34.55      8.56 o 
  -3  12   2      611.44      594.88     28.10 o 
  -2  12   2      178.31      178.26     13.75 o 
  -1  12   2       74.68       41.82      9.87 o 
   0  12   2      169.04      182.14     13.44 o 
   1  12   2      587.56      745.96     28.72 o 
   2  12   2     2863.63     2998.33     79.61 o 
   3  12   2     5729.67     6454.55    182.49 o 
   4  12   2     1965.65     1981.57     51.01 o 
   5  12   2      199.93      196.70     11.88 o 
   6  12   2      273.46      259.72     14.00 o 
   7  12   2      737.28      776.13     26.91 o 
   8  12   2     1755.60     1726.04     78.93 o 
   9  12   2     1751.42     1672.49     59.25 o 
  -5  13   2       13.30       60.63     19.61 o 
  -4  13   2        3.31       13.99     16.01 o 
  -3  13   2      374.47      366.62     20.93 o 
  -2  13   2     1013.38     1078.85     51.99 o 
  -1  13   2     2214.62     2500.73    122.57 o 
   0  13   2        8.42        7.55      9.57 o 
   1  13   2       14.85        6.33      9.94 o 
   2  13   2      587.79      639.65     27.74 o 
   3  13   2     3315.53     3397.97    145.91 o 
   4  13   2     1196.02     1180.22     60.00 o 
   5  13   2     1052.10     1137.79     56.69 o 
   6  13   2      119.93      108.62     11.13 o 
   7  13   2      100.82       88.77     11.42 o 
   8  13   2       20.61       11.36     11.60 o 
  -4  14   2      430.31      457.64     38.10 o 
  -3  14   2      189.68      239.49     27.10 o 
  -2  14   2      245.59      208.52     18.07 o 
  -1  14   2        7.74       19.01     10.97 o 
   0  14   2       36.13       -3.24     10.33 o 
   1  14   2      321.15      381.20     22.16 o 
   2  14   2        7.67      -11.44     14.55 o 
   3  14   2        0.18       -9.82     14.81 o 
   4  14   2        1.92       -5.75     15.80 o 
   5  14   2     1183.09     1075.17     58.07 o 
   6  14   2        2.50      -10.79     17.76 o 
  -2  15   2       83.56       97.77     14.16 o 
  -1  15   2       13.87       -1.00     11.42 o 
   0  15   2      816.27      843.06     38.30 o 
   1  15   2       73.94      101.85     21.14 o 
   2  15   2       77.03       96.52     19.78 o 
   3  15   2      589.14      636.47     42.00 o 
   4  15   2     1157.14     1329.32     67.88 o 
   5  15   2        3.62      -16.59     17.26 o 
  -4 -14   3       27.38       31.94     18.33 o 
  -3 -14   3        2.09        6.17     17.51 o 
  -2 -14   3       29.81       27.60     18.21 o 
  -1 -14   3       31.16       35.70     18.57 o 
   0 -14   3      579.02      521.57     37.61 o 
   1 -14   3      881.06     1028.66     55.53 o 
  -6 -13   3      712.81      753.83     47.20 o 
  -5 -13   3        5.89       14.27     17.02 o 
  -4 -13   3      911.75      919.03     51.44 o 
  -3 -13   3     1168.71     1048.44     56.02 o 
  -2 -13   3       11.31      -16.87     15.61 o 
  -1 -13   3       74.90      112.78     19.47 o 
   0 -13   3      159.77      127.00     19.99 o 
   1 -13   3       43.46       22.45     15.86 o 
   2 -13   3      422.36      444.89     33.76 o 
   3 -13   3      565.84      673.71     30.38 o 
  -7 -12   3      179.00      156.86     23.04 o 
  -6 -12   3        5.28       -8.54     16.19 o 
  -5 -12   3       13.43       -5.23     15.41 o 
  -4 -12   3      369.33      342.97     29.94 o 
  -3 -12   3     1184.81     1022.03     53.46 o 
  -2 -12   3        0.13        5.42     14.33 o 
  -1 -12   3      194.16      177.32     20.98 o 
   0 -12   3     1330.24     1448.97     68.97 o 
   1 -12   3      207.08      193.84     20.59 o 
   2 -12   3      118.54      138.62     14.00 o 
   3 -12   3      160.12      187.22     15.43 o 
   4 -12   3       93.59      105.40     13.58 o 
   5 -12   3       59.71       57.23     14.68 o 
  -8 -11   3       18.76        9.83     12.78 o 
  -7 -11   3      102.98      142.32     25.99 o 
  -6 -11   3      309.83      266.82     25.12 o 
  -5 -11   3      223.76      220.54     22.44 o 
  -4 -11   3      414.87      333.94     28.57 o 
  -3 -11   3      993.58      993.20     51.45 o 
  -2 -11   3        8.53      -10.86     13.67 o 
  -1 -11   3     2757.93     2626.26    114.33 o 
   0 -11   3     1925.31     2035.21     90.72 o 
   1 -11   3     2369.50     2301.04     73.23 o 
   2 -11   3     3368.07     3660.25    112.09 o 
   3 -11   3      882.80      905.43     36.67 o 
   4 -11   3      195.83      199.62     14.91 o 
   5 -11   3       11.67        7.26     10.18 o 
   6 -11   3        7.67       15.55      8.96 o 
  -9 -10   3      131.43      146.67     15.51 o 
  -8 -10   3     2054.62     2010.59     65.11 o 
  -7 -10   3      633.35      627.95     51.97 o 
  -6 -10   3      929.95      921.76     34.02 o 
  -5 -10   3      202.70      193.20     13.18 o 
  -4 -10   3      826.15      805.82     43.89 o 
  -3 -10   3      764.55      736.99     40.83 o 
  -2 -10   3     4253.22     4292.19    179.51 o 
  -1 -10   3      666.90      674.37     37.85 o 
   0 -10   3       89.53       90.83     14.81 o 
   1 -10   3        3.32       -3.41      8.19 o 
   2 -10   3       29.09        5.74      8.86 o 
   3 -10   3     2293.18     2302.10     72.82 o 
   4 -10   3     1805.01     1762.53     57.86 o 
   5 -10   3      317.13      345.27     19.85 o 
   6 -10   3      679.71      692.13     24.02 o 
   7 -10   3      270.08      269.66     21.92 o 
 -10  -9   3        0.84       -4.56     12.20 o 
  -9  -9   3        2.41        7.70     16.29 o 
  -8  -9   3      863.15      899.39     57.42 o 
  -7  -9   3      432.96      498.40     25.14 o 
  -6  -9   3     3471.24     3413.04    101.62 o 
  -5  -9   3      227.31      254.73     11.92 o 
  -4  -9   3       86.49       87.56      8.84 o 
  -3  -9   3        0.71        0.14      4.43 o 
  -2  -9   3     2272.10     2549.72    109.51 o 
  -1  -9   3       74.37       47.91     12.47 o 
   0  -9   3      701.11      754.54     36.92 o 
   1  -9   3      599.19      574.50     23.39 o 
   2  -9   3      148.66      113.39     10.34 o 
   3  -9   3       69.50       42.97      9.16 o 
   4  -9   3       12.58       -4.71      8.01 o 
   5  -9   3       17.88        4.40      8.62 o 
   6  -9   3       62.56       79.67      9.24 o 
   7  -9   3      197.12      213.81     13.02 o 
   8  -9   3       25.78       22.31      9.52 o 
 -10  -8   3      318.76      339.85     28.33 o 
  -9  -8   3      155.00      176.28     19.44 o 
  -8  -8   3        0.35       -3.73      9.83 o 
  -7  -8   3        5.99      -14.85     23.39 o 
  -6  -8   3      834.83      811.50     29.78 o 
  -5  -8   3     2510.85     2508.39     62.09 o 
  -4  -8   3      426.50      383.51     14.09 o 
  -3  -8   3     2878.16     2789.38     67.34 o 
  -2  -8   3     3241.64     3532.37     83.82 o 
  -1  -8   3      855.13      904.60     23.55 o 
   0  -8   3      539.27      527.02     21.73 o 
   1  -8   3     2707.41     2641.19     80.63 o 
   2  -8   3       99.79       86.36      9.01 o 
   3  -8   3     3698.66     3671.78    110.56 o 
   4  -8   3     1347.96     1431.61     47.17 o 
   5  -8   3      434.79      510.47     22.29 o 
   6  -8   3      321.62      375.35     19.40 o 
   7  -8   3       52.63       70.62      9.19 o 
   8  -8   3      154.28      179.94     12.72 o 
   9  -8   3      432.34      544.01     26.09 o 
 -11  -7   3       19.00       11.07     13.83 o 
 -10  -7   3      223.35      256.29     23.47 o 
  -9  -7   3        2.37        1.16     10.62 o 
  -8  -7   3       83.03       94.91     13.64 o 
  -7  -7   3      325.88      336.41     23.98 o 
  -6  -7   3      146.78      126.56     14.12 o 
  -5  -7   3      315.86      335.61     13.71 o 
  -4  -7   3      287.17      311.76     12.31 o 
  -3  -7   3     2098.72     2222.86     54.14 o 
  -2  -7   3     8418.53     8465.04    196.57 o 
  -1  -7   3     4526.62     4508.16    105.53 o 
   0  -7   3     1249.24     1062.59     35.14 o 
   1  -7   3      836.66      779.08     27.40 o 
   2  -7   3       42.68       50.52      7.49 o 
   3  -7   3     4140.52     3987.02    119.00 o 
   4  -7   3      248.40      238.39     14.80 o 
   5  -7   3     4878.36     4617.56    137.92 o 
   6  -7   3     1217.98     1215.89     41.33 o 
   7  -7   3      231.91      236.04     13.10 o 
   8  -7   3       94.29      103.68     11.29 o 
   9  -7   3       24.82       31.52     13.50 o 
 -11  -6   3       75.19       84.54     16.44 o 
 -10  -6   3      288.48      258.75     23.06 o 
  -9  -6   3       54.46       56.53     13.71 o 
  -8  -6   3     1670.50     1677.79     75.43 o 
  -7  -6   3     2594.91     2693.69    113.95 o 
  -6  -6   3     1760.12     1791.60     50.33 o 
  -5  -6   3     1034.99     1125.95     50.65 o 
  -4  -6   3     6824.12     7206.17    168.45 o 
  -3  -6   3       69.60       90.67      5.80 o 
  -2  -6   3     3546.38     3518.82     83.03 o 
  -1  -6   3     2319.62     2516.29     52.35 o 
   0  -6   3     1843.49     1774.42     44.60 o 
   1  -6   3    12323.90    12023.37    348.18 o 
   2  -6   3     2811.45     2581.83     77.96 o 
   3  -6   3     1130.40     1051.29     27.09 o 
   4  -6   3     4550.15     4319.19    128.40 o 
   5  -6   3     1222.22     1136.51     38.11 o 
   6  -6   3      236.48      201.11     14.28 o 
   7  -6   3      533.14      584.50     20.59 o 
   8  -6   3       31.61       25.67      8.03 o 
   9  -6   3       82.17       69.41      9.63 o 
  10  -6   3      339.31      347.91     29.96 o 
 -11  -5   3       59.14       50.56     14.43 o 
 -10  -5   3      134.39      151.09     17.17 o 
  -8  -5   3     1360.59     1380.51     63.77 o 
  -7  -5   3      274.59      265.46     20.99 o 
  -6  -5   3       11.20        0.52      6.46 o 
  -5  -5   3        5.83        7.63      4.43 o 
  -4  -5   3    11936.18    12123.13    280.85 o 
  -3  -5   3      764.66      754.61     20.37 o 
  -2  -5   3     3736.64     3921.54     92.04 o 
  -1  -5   3      414.57      392.88      9.93 o 
   0  -5   3      306.58      285.97      8.97 o 
   1  -5   3      217.69      237.21     11.56 o 
   2  -5   3     2581.79     2434.63     59.03 o 
   3  -5   3     1493.58     1401.25     34.85 o 
   4  -5   3      152.87      151.98      6.95 o 
   5  -5   3        9.01       -1.93      3.69 o 
   6  -5   3      156.53      150.07      8.05 o 
   7  -5   3      262.08      245.64     12.38 o 
   8  -5   3      154.43      151.99     24.71 o 
   9  -5   3      116.13      119.36     10.09 o 
  10  -5   3      189.69      165.46     22.44 o 
 -11  -4   3       42.71       50.13     14.14 o 
 -10  -4   3        0.68        4.26      9.73 o 
  -9  -4   3        1.31        0.43      9.94 o 
  -8  -4   3        0.85       -7.98      8.97 o 
  -7  -4   3      635.20      654.89     17.49 o 
  -6  -4   3     1094.04     1102.02     26.57 o 
  -5  -4   3     1664.32     1813.37     41.46 o 
  -4  -4   3      151.07      162.09     12.63 o 
  -3  -4   3      135.61      115.32      7.23 o 
  -2  -4   3      336.27      459.71     13.01 o 
  -1  -4   3      168.20      280.62      7.62 o 
   0  -4   3       27.74       18.35      1.98 o 
   1  -4   3     1081.99     1138.40     35.46 o 
   2  -4   3      430.40      479.96     13.14 o 
   3  -4   3     4284.39     4244.03    100.23 o 
   4  -4   3      991.44     1012.56     29.76 o 
   5  -4   3     1460.34     1433.26     36.24 o 
   6  -4   3      168.43      160.79      8.15 o 
   7  -4   3      968.65      977.28     29.23 o 
   8  -4   3       40.10       35.98      8.45 o 
   9  -4   3       86.46       98.97     15.43 o 
  10  -4   3       61.71       57.82     17.94 o 
  11  -4   3      724.22      630.84     43.55 o 
 -12  -3   3      103.61      137.03     18.74 o 
 -11  -3   3      287.20      303.63     25.16 o 
 -10  -3   3      232.26      256.98     22.48 o 
  -9  -3   3       86.94       75.60     13.48 o 
  -8  -3   3      187.46      187.25     17.00 o 
  -7  -3   3     1389.23     1338.38     31.95 o 
  -6  -3   3      164.96      153.77      7.15 o 
  -5  -3   3     1995.15     2061.82     46.69 o 
  -4  -3   3      935.95      903.87     21.67 o 
  -3  -3   3     9706.28    10248.60    282.80 o 
  -2  -3   3      760.31      815.23     25.06 o 
  -1  -3   3       89.13       53.05      3.57 o 
   0  -3   3      166.50      150.49      7.75 o 
   1  -3   3     3193.42     3233.07     95.11 o 
   2  -3   3     7295.31     7217.05    168.70 o 
   3  -3   3    11847.26    11490.08    267.47 o 
   4  -3   3       71.20      110.07      5.94 o 
   5  -3   3      682.72      622.83     23.02 o 
   6  -3   3      119.83      135.37     10.74 o 
   7  -3   3     6301.29     6083.36    123.94 o 
   8  -3   3      110.43      112.15      8.20 o 
   9  -3   3     1056.67     1057.03     48.42 o 
  10  -3   3      103.82      110.66     11.23 o 
  11  -3   3       32.51       58.57     19.44 o 
 -12  -2   3        1.02       -5.56     11.86 o 
 -11  -2   3     1700.53     1712.45     78.65 o 
 -10  -2   3     1354.12     1345.10     63.62 o 
  -9  -2   3      827.30      763.81     39.97 o 
  -8  -2   3      862.50      908.78     28.56 o 
  -7  -2   3      122.24      121.42      6.46 o 
  -6  -2   3      513.89      528.96     14.59 o 
  -5  -2   3      207.15      182.96      7.18 o 
  -4  -2   3     5949.79     6193.06    134.96 o 
  -3  -2   3    13326.36    13261.67    286.69 o 
  -2  -2   3     7232.72     7866.56    179.23 o 
  -1  -2   3       68.81       92.48      3.93 o 
   0  -2   3     2653.37     3281.52     95.81 o 
   1  -2   3     1281.39     1516.78     62.89 o 
   2  -2   3      134.07      184.78      6.18 o 
   3  -2   3      934.55      780.10     20.07 o 
   4  -2   3      473.10      458.36     17.42 o 
   5  -2   3     5382.59     4984.90    118.07 o 
   6  -2   3      208.26      182.78      7.40 o 
   7  -2   3      162.14      190.57      9.57 o 
   8  -2   3       34.35       19.24      5.74 o 
   9  -2   3     1284.98     1215.87     61.96 o 
  10  -2   3      895.65      952.51     98.36 o 
  11  -2   3      345.08      359.31     24.42 o 
 -12  -1   3      174.10      217.54     21.69 o 
 -11  -1   3      296.56      290.71     24.34 o 
 -10  -1   3       39.64       42.93     11.89 o 
  -9  -1   3     3154.20     3006.75    126.72 o 
  -8  -1   3      357.89      363.35     12.51 o 
  -7  -1   3     2106.13     2063.07     47.58 o 
  -6  -1   3     3250.43     3194.40     71.20 o 
  -5  -1   3      741.71      641.54     16.44 o 
  -4  -1   3        8.76        3.19      3.55 o 
  -3  -1   3    14448.08    15287.33    330.16 o 
  -2  -1   3    20455.35    20908.63    540.33 o 
  -1  -1   3     7985.37     8730.19    242.72 o 
   0  -1   3    27121.92    38490.18   2415.85 o 
   1  -1   3     1097.11     1214.27     48.14 o 
   2  -1   3     7739.79     8697.80    271.21 o 
   3  -1   3     1149.71     1132.99     48.82 o 
   4  -1   3     2440.04     2472.69     84.19 o 
   5  -1   3     1837.12     1840.10     54.51 o 
   6  -1   3     1936.73     1778.33     52.58 o 
   7  -1   3      901.71      913.87     30.04 o 
   8  -1   3     1502.47     1390.34     43.36 o 
   9  -1   3       12.69        9.04      8.32 o 
  10  -1   3      110.16      140.60     15.26 o 
  11  -1   3       24.97       35.84      9.87 o 
 -12   0   3        1.01       -0.16     11.44 o 
 -11   0   3        2.09       -2.19      9.56 o 
 -10   0   3        7.47       -0.70      8.57 o 
  -9   0   3      555.35      524.26     30.11 o 
  -8   0   3      645.37      547.44     16.37 o 
  -7   0   3       85.24       88.77     12.98 o 
  -6   0   3     1914.98     1881.22     43.37 o 
  -5   0   3      100.48       75.57      4.89 o 
  -4   0   3      225.22      164.69      7.81 o 
  -3   0   3    16564.45    16040.11    621.93 o 
  -2   0   3     2483.06     2059.88     54.57 o 
  -1   0   3    11414.61     9982.44    219.54 o 
   0   0   3       86.22       62.12      2.97 o 
   1   0   3      925.04     1056.39     31.46 o 
   2   0   3     4944.50     8234.53    190.21 o 
   3   0   3     3991.08     4118.66    192.32 o 
   4   0   3      511.03      519.82     14.78 o 
   5   0   3       33.59       25.78      4.98 o 
   6   0   3        5.52        4.15      4.34 o 
   7   0   3      526.01      462.43     17.76 o 
   8   0   3       81.77       65.40      7.19 o 
   9   0   3     1867.30     1873.56     81.69 o 
  10   0   3     2107.99     2105.43     91.83 o 
  11   0   3      835.43      924.85     47.10 o 
 -11   1   3       58.63       59.91     13.81 o 
 -10   1   3      748.05      708.79     38.10 o 
  -9   1   3      246.06      197.60     17.55 o 
  -8   1   3     2126.55     2025.62     98.84 o 
  -7   1   3     1302.71     1131.55     28.12 o 
  -6   1   3     1184.08     1231.15     29.74 o 
  -5   1   3     5931.32     5535.62    145.12 o 
  -4   1   3     2956.71     2847.73     76.01 o 
  -3   1   3     7861.84     7253.32    484.07 o 
  -2   1   3      368.04      319.73     24.31 o 
  -1   1   3     8520.59     6781.07    176.10 o 
   0   1   3       18.86       77.13      3.60 o 
   1   1   3    18311.25    18717.00   1109.21 o 
   2   1   3    17791.07    17088.38    510.91 o 
   3   1   3     3736.24     3453.70     99.13 o 
   4   1   3     9743.24    10029.30    284.37 o 
   5   1   3    10526.38     9434.26    216.13 o 
   6   1   3     1030.09      999.63     26.26 o 
   7   1   3        6.91        8.50      4.27 o 
   8   1   3       10.94        9.04      8.24 o 
   9   1   3        3.00       -6.07      7.75 o 
  10   1   3     1455.19     1519.27     69.45 o 
  11   1   3     1220.56     1216.63     58.70 o 
  12   1   3      172.46      203.28     20.66 o 
 -11   2   3      674.41      688.52     38.80 o 
 -10   2   3      401.61      440.52     28.20 o 
  -9   2   3     1522.82     1498.80     74.95 o 
  -8   2   3     2851.05     2704.92     79.77 o 
  -7   2   3     5058.30     4703.83    133.62 o 
  -6   2   3     3706.57     3742.82     83.66 o 
  -5   2   3    17701.21    16888.18    438.33 o 
  -4   2   3     3473.76     3732.72    111.62 o 
  -3   2   3     1793.30     1568.91     43.07 o 
  -2   2   3      371.12      311.57     28.62 o 
  -1   2   3     2568.19     2519.57     66.45 o 
   0   2   3    14406.56    14005.57    302.26 o 
   1   2   3     9252.06     9045.12    316.89 o 
   2   2   3     2218.83     1851.20     41.35 o 
   3   2   3     3156.74     2580.18     74.88 o 
   4   2   3      161.75      236.88     19.92 o 
   5   2   3      569.76      625.60     61.27 o 
   6   2   3       11.66        9.73      3.43 o 
   7   2   3     3202.40     2909.95     87.31 o 
   8   2   3        1.95       14.56      8.24 o 
   9   2   3     2277.65     2223.53     95.88 o 
  10   2   3      353.21      342.02     24.40 o 
  11   2   3      186.89      225.76     20.04 o 
  12   2   3       45.34       32.53     13.27 o 
 -11   3   3      446.47      549.33     33.62 o 
 -10   3   3      410.82      401.61     19.69 o 
  -9   3   3     1484.35     1390.13     51.51 o 
  -8   3   3      170.68      188.00     11.06 o 
  -7   3   3       36.14       54.20      7.85 o 
  -6   3   3      421.86      511.86     19.80 o 
  -5   3   3     4113.62     4077.71    118.48 o 
  -4   3   3     1167.74      945.17     20.37 o 
  -3   3   3     2992.30     2893.74     56.90 o 
  -2   3   3      889.17     1004.21     20.59 o 
  -1   3   3     7833.59     7420.61    161.98 o 
   0   3   3     5233.73     5504.12    119.22 o 
   1   3   3     3802.46     3949.71     75.79 o 
   2   3   3      880.12      885.45     29.56 o 
   3   3   3      259.51      277.33     14.08 o 
   4   3   3     2584.96     2339.36     69.03 o 
   5   3   3     2890.75     3026.99     89.06 o 
   6   3   3     1296.75     1160.48     38.07 o 
   7   3   3     1194.47     1147.93     38.54 o 
   8   3   3       91.32       94.15      9.92 o 
   9   3   3        2.04       -1.25      8.00 o 
  10   3   3     1520.12     1491.12     69.21 o 
  11   3   3       67.22       48.09     13.63 o 
 -11   4   3       75.30      111.11     16.60 o 
 -10   4   3        5.42       13.79      8.61 o 
  -9   4   3       56.92       69.74     12.39 o 
  -8   4   3     1565.13     1578.19     41.17 o 
  -7   4   3     1292.18     1233.41     32.60 o 
  -6   4   3       65.90       50.37      6.87 o 
  -5   4   3        6.23       -3.02      4.17 o 
  -4   4   3     3238.00     3284.29     77.74 o 
  -3   4   3     3139.98     3220.85     75.90 o 
  -2   4   3     3510.02     3820.45     74.73 o 
  -1   4   3        7.53       28.14      8.43 o 
   0   4   3     3737.56     4048.39    112.66 o 
   1   4   3     6862.29     8276.96    436.61 o 
   2   4   3     9406.95    11435.60    282.96 o 
   3   4   3       72.82       61.03      5.08 o 
   4   4   3     5559.21     5966.52    170.76 o 
   5   4   3     4407.07     4431.94    128.67 o 
   6   4   3     7285.73     6820.96    196.38 o 
   7   4   3      189.50      234.98     13.59 o 
   8   4   3     4419.24     4274.12    126.85 o 
   9   4   3       25.88       12.53      8.99 o 
  10   4   3       41.43       33.76     11.42 o 
  11   4   3      271.64      310.79     24.54 o 
  12   4   3      993.40     1192.94     60.80 o 
 -11   5   3       43.61       42.30     13.21 o 
 -10   5   3      112.65      121.25     25.79 o 
  -9   5   3      227.08      232.97     14.80 o 
  -8   5   3      895.61      973.05     33.87 o 
  -7   5   3       41.70       33.74      7.76 o 
  -6   5   3     1819.40     1896.79     47.18 o 
  -5   5   3     1227.39     1158.07     29.89 o 
  -4   5   3     3170.63     3194.95     76.01 o 
  -3   5   3      730.53      895.33     23.20 o 
  -2   5   3      204.59      225.51      8.26 o 
  -1   5   3      159.01      231.83     10.38 o 
   0   5   3    18311.80    20099.85    455.05 o 
   1   5   3     4825.40     5935.87    136.16 o 
   2   5   3    16711.47    18366.68    417.36 o 
   3   5   3     8439.11     9343.46    213.28 o 
   4   5   3      106.49      158.08      9.73 o 
   5   5   3      198.57      207.34     22.75 o 
   6   5   3     1846.96     1744.01     54.64 o 
   7   5   3     3111.17     3017.43     91.06 o 
   8   5   3     3003.71     2924.66     89.43 o 
   9   5   3     2654.96     2478.98     77.91 o 
  10   5   3      575.94      578.65     35.13 o 
  11   5   3      158.68      158.12     18.33 o 
 -10   6   3     1781.86     2017.08    115.44 o 
  -9   6   3      851.84      878.71     66.99 o 
  -8   6   3     1858.95     1999.49     61.87 o 
  -7   6   3     1582.84     1544.70     50.12 o 
  -6   6   3      134.27      155.30      9.32 o 
  -5   6   3      676.13      682.53     46.25 o 
  -4   6   3     1442.64     1463.21     36.71 o 
  -3   6   3     1025.28      930.45     24.29 o 
  -2   6   3    10133.09    10622.79    246.54 o 
  -1   6   3     4059.72     4049.88    207.73 o 
   0   6   3     1472.27     1343.36     32.65 o 
   1   6   3     1307.21     1438.22     34.85 o 
   2   6   3    12013.49    13655.00    311.22 o 
   3   6   3       14.67       18.36      3.09 o 
   4   6   3     6284.79     6335.58    181.70 o 
   5   6   3        5.17       11.57      5.32 o 
   6   6   3       39.55       25.69      6.46 o 
   7   6   3      324.78      297.41     20.41 o 
   8   6   3        1.83       -4.82      7.80 o 
   9   6   3      210.95      219.46     15.56 o 
  10   6   3      635.27      652.25     29.11 o 
  11   6   3       72.51       78.07     15.82 o 
 -10   7   3      167.35      194.26     24.86 o 
  -9   7   3      131.89      151.08     19.40 o 
  -8   7   3       80.48      104.17     15.23 o 
  -7   7   3     1182.26     1173.02     57.49 o 
  -6   7   3     1670.50     1732.98     44.26 o 
  -5   7   3      770.81      748.48     30.09 o 
  -4   7   3      148.50      170.97      8.52 o 
  -3   7   3      845.30      789.48     21.53 o 
  -2   7   3      439.50      490.06     14.66 o 
  -1   7   3      325.90      331.06     14.12 o 
   0   7   3     2969.76     3159.61     73.79 o 
   1   7   3      210.79      181.73      6.83 o 
   2   7   3     1112.07     1346.39     55.74 o 
   3   7   3       33.14       38.08      6.63 o 
   4   7   3     1816.81     1802.79     43.65 o 
   5   7   3      118.11      128.26      9.54 o 
   6   7   3       75.25       80.25      8.72 o 
   7   7   3      300.69      329.00     17.80 o 
   8   7   3       62.69       69.34     10.64 o 
   9   7   3      210.80      167.43     14.58 o 
  10   7   3       58.22       58.56     19.85 o 
  11   7   3      662.10      583.44     37.43 o 
  -9   8   3       41.08       41.69     17.80 o 
  -8   8   3       71.61       88.75     16.65 o 
  -7   8   3        8.52        1.15     13.33 o 
  -6   8   3      396.78      352.72     18.87 o 
  -5   8   3       29.76       13.46      7.94 o 
  -4   8   3      466.79      400.04     14.10 o 
  -3   8   3       80.03       96.16      6.36 o 
  -2   8   3      775.84      710.70     20.09 o 
  -1   8   3     1250.80     1183.93     37.12 o 
   0   8   3      862.89     1004.62     25.90 o 
   1   8   3     8534.45     9387.36    187.15 o 
   2   8   3     2048.29     2251.71     73.83 o 
   3   8   3     3625.96     4072.42     95.13 o 
   4   8   3     2706.37     2782.92     66.16 o 
   5   8   3      786.82      792.17     28.60 o 
   6   8   3      166.51      170.45     12.21 o 
   7   8   3       97.30       80.37     14.04 o 
   8   8   3       84.14       43.43     10.56 o 
   9   8   3      749.14      783.72     32.58 o 
  10   8   3      176.07      178.75     19.35 o 
  11   8   3      182.87      199.36     22.77 o 
  -9   9   3       15.03       17.67     17.69 o 
  -8   9   3      231.24      235.25     25.28 o 
  -7   9   3       52.65       49.30     16.22 o 
  -6   9   3      477.00      480.90     33.81 o 
  -5   9   3      107.51      127.57     16.92 o 
  -4   9   3     1066.18     1057.92     29.23 o 
  -3   9   3       13.48       11.46      5.15 o 
  -2   9   3     1372.40     1307.26     41.38 o 
  -1   9   3     4571.93     4919.70    140.53 o 
   0   9   3     5740.22     6085.09    142.08 o 
   1   9   3        3.94        2.84      3.59 o 
   2   9   3       30.69       35.14      4.27 o 
   3   9   3        6.86        5.03      4.12 o 
   4   9   3     8420.02     9002.32    207.30 o 
   5   9   3     3038.18     3201.17     95.78 o 
   6   9   3      518.34      568.01     24.02 o 
   7   9   3      485.25      558.35     27.54 o 
   8   9   3      145.78      142.85     13.31 o 
   9   9   3      129.05      120.47     13.61 o 
  10   9   3       67.02       64.08     12.87 o 
  -8  10   3      313.60      350.53     30.87 o 
  -7  10   3       32.33        4.85     15.04 o 
  -6  10   3     1501.17     1490.43     71.16 o 
  -5  10   3       13.95       19.30     20.82 o 
  -4  10   3      183.52      158.23     11.43 o 
  -3  10   3      373.10      341.60     19.51 o 
  -2  10   3      213.91      234.66     14.09 o 
  -1  10   3     1154.08     1196.80     39.15 o 
   0  10   3     3281.75     3680.02     87.74 o 
   1  10   3      582.79      592.45     17.13 o 
   2  10   3     1172.68     1233.47     27.82 o 
   3  10   3        5.30       10.80      4.48 o 
   4  10   3       47.37       45.49      7.56 o 
   5  10   3      328.96      338.10     17.41 o 
   6  10   3       60.18       83.34     20.39 o 
   7  10   3       98.54      105.15     12.07 o 
   8  10   3      553.68      568.65     36.30 o 
   9  10   3       20.52       30.59     17.07 o 
  10  10   3      206.44      215.23     18.75 o 
  -7  11   3       11.41       -6.91     16.18 o 
  -6  11   3       12.55       25.73     15.58 o 
  -5  11   3      126.22      114.37     18.73 o 
  -4  11   3      174.17      190.28     10.84 o 
  -3  11   3      451.71      480.14     21.40 o 
  -2  11   3     1101.86     1021.28     53.59 o 
  -1  11   3      276.34      243.05     12.22 o 
   0  11   3       11.48        1.04      5.53 o 
   1  11   3      527.97      554.47     15.38 o 
   2  11   3     3175.20     3489.33     72.20 o 
   3  11   3      100.30      103.27      9.25 o 
   4  11   3      584.47      520.32     18.28 o 
   5  11   3     1016.62     1008.96     35.59 o 
   6  11   3        0.82        6.45      8.35 o 
   7  11   3      394.88      381.13     21.25 o 
   8  11   3       15.99        5.76     18.78 o 
   9  11   3     1526.21     1617.89     57.07 o 
  -6  12   3      279.37      308.39     28.84 o 
  -5  12   3      186.31      205.77     23.79 o 
  -4  12   3       28.85       12.65     14.12 o 
  -3  12   3      801.05      894.30     33.10 o 
  -2  12   3     1026.01     1041.76     36.77 o 
  -1  12   3     1592.48     1765.73     55.90 o 
   0  12   3     1086.55     1157.71     39.36 o 
   1  12   3      718.56      751.63     23.43 o 
   2  12   3      128.87      101.83     10.27 o 
   3  12   3       67.58      109.88      8.54 o 
   4  12   3       10.84       18.64      7.19 o 
   5  12   3      787.56      723.65     23.82 o 
   6  12   3       64.31       58.45      9.26 o 
   7  12   3      915.47      928.71     36.59 o 
   8  12   3       16.45       23.04     11.89 o 
   9  12   3      126.00       87.06     15.01 o 
  -5  13   3        7.05      -17.47     15.39 o 
  -4  13   3      866.13      974.71     54.17 o 
  -3  13   3      253.59      219.74     15.70 o 
  -2  13   3      440.98      549.72     25.11 o 
  -1  13   3     1014.28     1219.75     56.07 o 
   0  13   3      730.04      799.40     58.46 o 
   1  13   3     2698.31     3030.50    111.29 o 
   2  13   3     7610.68     8247.42    318.71 o 
   3  13   3     4862.05     5125.03    152.86 o 
   4  13   3      951.66     1021.11     30.06 o 
   5  13   3       14.55       23.91      7.93 o 
   6  13   3        5.66      -10.48      8.47 o 
   7  13   3     2312.74     2315.36     61.29 o 
   8  13   3     1778.86     1785.86     50.45 o 
  -4  14   3      131.44      128.29     22.44 o 
  -3  14   3      676.17      711.67     45.32 o 
  -2  14   3     2048.97     2344.53    100.38 o 
  -1  14   3      128.53      162.48     25.93 o 
   0  14   3      272.33      276.06     17.30 o 
   1  14   3       29.93       35.59     11.15 o 
   2  14   3        1.83       10.04     14.98 o 
   3  14   3      227.56      169.51     21.45 o 
   4  14   3     1151.92     1286.64     64.77 o 
   5  14   3       96.01       80.31     19.76 o 
   6  14   3      335.73      384.48     18.24 o 
   7  14   3       18.99       20.76     10.41 o 
  -2  15   3       20.35       41.66     18.90 o 
  -1  15   3      256.36      351.70     21.51 o 
   0  15   3     1225.74     1297.68    101.04 o 
   1  15   3       21.50        3.55     10.97 o 
   2  15   3       35.87       37.21     17.40 o 
   3  15   3      207.91      235.20     25.04 o 
   4  15   3      480.26      439.22     35.21 o 
   5  15   3       10.30        9.60     17.30 o 
  -3 -14   4      722.88      782.45     48.01 o 
  -2 -14   4     1671.84     1659.38     80.48 o 
  -1 -14   4     1385.07     1356.39     68.81 o 
   0 -14   4       14.19       30.31     18.43 o 
  -5 -13   4      477.59      473.89     36.81 o 
  -4 -13   4        5.24      -16.74     16.59 o 
  -3 -13   4      271.98      327.87     28.46 o 
  -2 -13   4      923.26      976.70     53.78 o 
  -1 -13   4      714.23      763.01     45.07 o 
   0 -13   4      567.29      519.55     36.76 o 
   1 -13   4     1363.61     1453.83     70.97 o 
   2 -13   4      723.24      703.17     43.34 o 
   3 -13   4       50.79       74.10     13.70 o 
  -7 -12   4      285.98      255.98     27.30 o 
  -6 -12   4      233.17      229.63     25.22 o 
  -5 -12   4      338.15      321.22     27.64 o 
  -4 -12   4        7.55       15.85     15.98 o 
  -3 -12   4     1526.07     1617.94     76.96 o 
  -2 -12   4      123.21      128.57     19.23 o 
  -1 -12   4      593.32      530.05     35.30 o 
   0 -12   4       30.37       36.92     15.58 o 
   1 -12   4       22.18       16.42     15.36 o 
   2 -12   4      411.35      454.61     23.86 o 
   3 -12   4      337.64      304.58     18.93 o 
   4 -12   4       21.36        3.50     11.02 o 
  -8 -11   4      506.60      545.61     40.54 o 
  -7 -11   4       97.26       79.02     19.96 o 
  -6 -11   4      696.79      603.54     39.61 o 
  -5 -11   4       76.86       59.33     17.32 o 
  -4 -11   4      900.97      946.06     50.68 o 
  -3 -11   4      202.01      157.70     19.58 o 
  -2 -11   4      971.51     1090.52     55.39 o 
  -1 -11   4       16.38       11.46     14.57 o 
   0 -11   4      106.89      113.93     17.64 o 
   1 -11   4       33.11       10.44     10.21 o 
   2 -11   4       89.87       53.19     11.09 o 
   3 -11   4       40.24       58.75     11.22 o 
   4 -11   4      676.00      624.49     27.56 o 
   5 -11   4       46.80       43.55     11.93 o 
   6 -11   4      456.65      526.11     21.88 o 
  -9 -10   4       26.58        5.66     11.09 o 
  -8 -10   4      106.62       97.68     13.44 o 
  -7 -10   4      969.75      990.90     36.67 o 
  -6 -10   4     1795.96     1731.92     55.79 o 
  -5 -10   4      331.13      362.90     29.50 o 
  -4 -10   4     3061.62     3061.54    131.95 o 
  -3 -10   4      352.25      373.95     28.40 o 
  -2 -10   4      727.34      781.82     42.72 o 
  -1 -10   4      567.43      615.65     36.44 o 
   0 -10   4      316.13      308.82     25.51 o 
   1 -10   4       92.52       74.55     10.62 o 
   2 -10   4     2811.41     2752.21     85.70 o 
   3 -10   4      148.47      134.29     12.95 o 
   4 -10   4     1357.14     1373.89     47.44 o 
   5 -10   4        2.69        1.38      9.27 o 
   6 -10   4      412.52      416.59     22.18 o 
   7 -10   4      320.60      373.40     18.05 o 
  -9  -9   4       17.66        9.93     10.26 o 
  -8  -9   4       53.56       29.72     12.17 o 
  -7  -9   4       33.62       22.71     12.84 o 
  -6  -9   4     2868.59     2803.67     84.86 o 
  -5  -9   4     2950.57     2872.35     85.95 o 
  -4  -9   4      325.68      331.82     16.21 o 
  -3  -9   4     2626.39     2634.81    113.66 o 
  -2  -9   4      684.79      795.89     41.82 o 
  -1  -9   4       42.16       31.66     12.06 o 
   0  -9   4       81.82      107.90     11.96 o 
   1  -9   4      247.88      158.25     11.78 o 
   2  -9   4       42.83       25.65      8.45 o 
   3  -9   4      183.83      101.63     11.19 o 
   4  -9   4      762.33      612.15     25.84 o 
   5  -9   4        7.29      -12.62      8.41 o 
   6  -9   4        5.12      -12.72      8.48 o 
   7  -9   4      126.05      129.08     11.42 o 
   8  -9   4       74.81       61.96     10.86 o 
 -10  -8   4      688.41      719.76     42.82 o 
  -9  -8   4      179.70      174.97     27.30 o 
  -8  -8   4      581.90      535.44     24.83 o 
  -7  -8   4      580.25      648.30     26.90 o 
  -6  -8   4       10.99       26.78      7.72 o 
  -5  -8   4      362.36      386.60     17.85 o 
  -4  -8   4     3493.28     3646.86    106.40 o 
  -3  -8   4     2322.59     2319.70     69.00 o 
  -2  -8   4      512.85      498.39     18.48 o 
  -1  -8   4      433.70      525.14     30.42 o 
   0  -8   4       38.94       40.94      7.78 o 
   1  -8   4      360.04      337.80     17.11 o 
   2  -8   4     1319.91     1271.86     43.66 o 
   3  -8   4      255.49      249.91     15.58 o 
   4  -8   4      873.25      796.84     29.85 o 
   5  -8   4     1054.21     1002.74     35.86 o 
   6  -8   4      420.85      394.83     20.17 o 
   7  -8   4     2127.78     2108.29     55.51 o 
   8  -8   4      355.07      369.95     28.57 o 
 -10  -7   4       33.92       47.24     14.90 o 
  -9  -7   4        8.31       -3.35     10.68 o 
  -8  -7   4      907.15      806.89     42.55 o 
  -7  -7   4       98.51       98.64     10.76 o 
  -6  -7   4     2790.74     2863.70     85.70 o 
  -5  -7   4      436.70      481.23     21.43 o 
  -4  -7   4     4165.64     4230.77    122.34 o 
  -3  -7   4       35.88       19.19      4.99 o 
  -2  -7   4     1992.80     2076.02     61.37 o 
  -1  -7   4     3802.18     3587.07     85.64 o 
   0  -7   4     4205.03     4278.16    138.15 o 
   1  -7   4      713.77      704.74     32.56 o 
   2  -7   4     3021.13     3081.87     92.94 o 
   3  -7   4     1308.47     1259.67     41.63 o 
   4  -7   4        1.83        1.68      7.13 o 
   5  -7   4      871.41      877.68     31.94 o 
   6  -7   4      880.76      813.52     30.58 o 
   7  -7   4      224.53      217.19     12.27 o 
   8  -7   4     1992.10     2069.09     56.13 o 
   9  -7   4     1390.99     1508.66     53.45 o 
 -11  -6   4      370.04      413.14     31.07 o 
 -10  -6   4      537.84      580.03     36.26 o 
  -9  -6   4      318.62      336.35     26.20 o 
  -8  -6   4      532.82      553.86     32.99 o 
  -7  -6   4      611.36      624.03     34.25 o 
  -6  -6   4     1789.91     1816.14     51.40 o 
  -5  -6   4     1353.31     1369.47     43.42 o 
  -4  -6   4     5879.13     5897.46    168.42 o 
  -3  -6   4     7218.88     7426.77    210.49 o 
  -2  -6   4     8191.33     7613.65    312.87 o 
  -1  -6   4     1650.74     1783.10     43.79 o 
   0  -6   4     1680.93     1563.14     48.88 o 
   1  -6   4     7537.03     7072.11    206.70 o 
   2  -6   4     5639.99     5496.67    161.77 o 
   3  -6   4     3778.17     3655.13    109.32 o 
   4  -6   4     3287.56     3143.05     95.05 o 
   5  -6   4      156.41      130.24     10.35 o 
   6  -6   4      737.34      686.80     26.92 o 
   7  -6   4      499.03      509.43     19.10 o 
   8  -6   4      366.02      380.05     17.28 o 
   9  -6   4       37.45       49.26      9.55 o 
 -11  -5   4        0.49      -16.17     11.52 o 
 -10  -5   4      566.80      543.13     33.35 o 
  -9  -5   4      592.92      610.41     35.27 o 
  -8  -5   4     7933.96     8084.73    325.06 o 
  -7  -5   4     2509.08     2726.25    114.95 o 
  -6  -5   4     5846.35     5894.40    156.62 o 
  -5  -5   4     1494.87     1519.31     59.42 o 
  -4  -5   4     2997.29     3104.35     90.42 o 
  -3  -5   4      559.61      520.28     18.62 o 
  -2  -5   4     1435.71     1481.21     44.15 o 
  -1  -5   4      351.59      359.73     11.13 o 
   0  -5   4      111.07       88.52      6.84 o 
   1  -5   4     4698.29     4733.69    139.06 o 
   2  -5   4      927.77      811.17     27.62 o 
   3  -5   4     7355.41     7314.95    171.37 o 
   4  -5   4        3.92       -1.99      3.28 o 
   5  -5   4     1301.05     1202.44     40.01 o 
   6  -5   4     2662.65     2400.65     74.38 o 
   7  -5   4       37.57       27.43      7.17 o 
   8  -5   4      268.06      248.29     16.92 o 
   9  -5   4       56.70       67.53      9.42 o 
  10  -5   4      148.27      140.29     22.21 o 
 -11  -4   4        4.80       -3.69     10.27 o 
 -10  -4   4        2.98        4.36      9.45 o 
  -9  -4   4     1355.51     1638.14     74.69 o 
  -8  -4   4      361.83      369.91     24.92 o 
  -7  -4   4     1088.06     1061.71     26.31 o 
  -6  -4   4     6790.91     6846.31    149.95 o 
  -5  -4   4     1111.90     1203.40     28.64 o 
  -4  -4   4     6591.42     6512.10    184.89 o 
  -3  -4   4     1529.31     1648.99     49.01 o 
  -2  -4   4      107.16      142.39      7.21 o 
  -1  -4   4       73.94       84.75      4.91 o 
   0  -4   4       59.99       87.93      6.18 o 
   1  -4   4        2.00        6.95      4.12 o 
   2  -4   4      306.28      265.69     12.38 o 
   3  -4   4      812.82      778.97     20.47 o 
   4  -4   4      317.35      282.05     22.24 o 
   5  -4   4     1302.88     1222.18     31.49 o 
   6  -4   4      486.62      489.66     16.80 o 
   7  -4   4     1251.48     1178.84     27.57 o 
   8  -4   4      793.09      748.29     39.22 o 
   9  -4   4      308.80      296.92     43.94 o 
  10  -4   4        4.28        9.84     15.75 o 
 -11  -3   4      361.36      356.16     27.31 o 
 -10  -3   4      291.61      280.94     22.61 o 
  -9  -3   4      682.72      652.17     36.33 o 
  -8  -3   4      572.37      576.69     32.62 o 
  -7  -3   4      106.72      125.14      6.84 o 
  -6  -3   4     4113.12     4317.36     95.67 o 
  -5  -3   4     6040.09     6634.58    145.11 o 
  -4  -3   4      118.18      107.46      5.17 o 
  -3  -3   4     4743.41     4753.98    109.28 o 
  -2  -3   4     4341.08     4481.27    127.12 o 
  -1  -3   4     4384.01     5066.43    118.61 o 
   0  -3   4      204.91      168.09      6.89 o 
   1  -3   4      607.14      575.77     19.49 o 
   2  -3   4     2444.66     2530.07     60.23 o 
   3  -3   4    19710.73    19205.66    445.19 o 
   4  -3   4       17.01       16.06      3.35 o 
   5  -3   4     5204.12     4830.14    114.55 o 
   6  -3   4     6193.94     6040.39    177.98 o 
   7  -3   4     2451.91     2319.14     49.81 o 
   8  -3   4      391.59      357.16     12.65 o 
   9  -3   4        2.26        1.54      6.15 o 
  10  -3   4       87.92       89.43     19.74 o 
  11  -3   4      375.01      334.31     30.92 o 
 -11  -2   4      195.49      165.55     18.99 o 
 -10  -2   4      378.93      359.21     25.72 o 
  -9  -2   4       26.98       29.43     11.20 o 
  -8  -2   4      134.14      151.23      7.89 o 
  -7  -2   4     4004.78     4036.18     89.97 o 
  -6  -2   4      169.39      160.50      7.72 o 
  -5  -2   4       19.67       26.71      3.69 o 
  -4  -2   4     1503.24     1443.10     33.33 o 
  -3  -2   4      492.60      662.55     14.53 o 
  -2  -2   4      365.63      403.05     11.19 o 
  -1  -2   4     6750.05     6631.41    192.30 o 
   0  -2   4      113.28      155.41      7.45 o 
   1  -2   4     8092.71    10307.94    365.46 o 
   2  -2   4     2811.78     3743.57    109.90 o 
   3  -2   4     1222.95     1463.91     55.26 o 
   4  -2   4      470.93      497.90     14.60 o 
   5  -2   4     4989.51     4823.27    142.43 o 
   6  -2   4     2614.49     2550.20     62.55 o 
   7  -2   4     1534.09     1477.67     33.05 o 
   8  -2   4     2228.43     2155.95     65.51 o 
   9  -2   4      156.54      165.74     12.03 o 
  10  -2   4        1.07        5.99      8.20 o 
  11  -2   4        3.08       25.38     18.22 o 
 -12  -1   4      883.03      889.33     48.32 o 
 -11  -1   4     1236.74     1195.86     58.74 o 
 -10  -1   4      385.43      401.23     27.21 o 
  -9  -1   4     1208.56     1243.49     58.29 o 
  -8  -1   4        2.43        4.90      4.62 o 
  -7  -1   4      331.75      273.11     13.73 o 
  -6  -1   4      131.92      123.49      7.26 o 
  -5  -1   4     4356.69     4398.18     96.82 o 
  -4  -1   4      989.26      912.83     21.97 o 
  -3  -1   4      539.19      598.03     28.37 o 
  -2  -1   4    12506.96    12912.89    358.74 o 
  -1  -1   4     7855.18     8402.02    428.68 o 
   0  -1   4     1200.48     1385.57    109.59 o 
   2  -1   4       80.98       52.68      2.98 o 
   3  -1   4     7270.01    12199.42    355.31 o 
   4  -1   4     4458.43     4899.09    427.66 o 
   5  -1   4     2999.05     3353.24    198.48 o 
   6  -1   4      100.47       65.94      6.33 o 
   7  -1   4      148.82      169.47     11.41 o 
   8  -1   4      400.57      375.81     16.68 o 
   9  -1   4      130.19      128.90     13.68 o 
  10  -1   4      463.73      455.05     21.81 o 
  11  -1   4      781.69      809.72    112.47 o 
 -12   0   4       45.98       46.95     14.38 o 
 -11   0   4       62.21       66.95     14.56 o 
 -10   0   4       11.79        0.99      9.03 o 
  -9   0   4      691.73      619.47     23.95 o 
  -8   0   4      914.67      852.75     22.68 o 
  -7   0   4       42.28       47.52      5.38 o 
  -6   0   4     2836.36     2359.10     53.65 o 
  -5   0   4     1525.89     1555.58     54.80 o 
  -4   0   4      289.54      366.76     12.75 o 
  -3   0   4       89.22      138.62      6.84 o 
  -2   0   4    15056.49    14344.65    314.11 o 
  -1   0   4      191.00      165.47      5.51 o 
   0   0   4      380.61      321.76     12.93 o 
   1   0   4      890.58     1223.83     62.43 o 
   2   0   4     2020.40     3308.53     96.14 o 
   3   0   4     3004.96     4717.16    188.09 o 
   4   0   4      150.41      108.56      5.72 o 
   5   0   4       16.47       27.65      7.13 o 
   6   0   4      356.48      317.61     14.62 o 
   7   0   4     2875.48     2680.61     77.65 o 
   8   0   4      106.14       82.90     10.87 o 
   9   0   4       42.00       40.76     10.03 o 
  10   0   4     1273.16     1335.03     61.78 o 
  11   0   4      173.86      150.84     17.35 o 
 -11   1   4      957.90     1012.81     51.70 o 
 -10   1   4        1.38       -0.02      8.61 o 
  -9   1   4      409.15      349.48     47.70 o 
  -8   1   4       48.09       37.84     10.00 o 
  -7   1   4     2220.85     2174.01     50.53 o 
  -6   1   4      494.13      457.53     14.93 o 
  -5   1   4     8209.20     8112.23    211.94 o 
  -4   1   4      537.09      600.32     18.73 o 
  -3   1   4       17.59       -2.11      2.89 o 
  -2   1   4     2440.95     1871.09     50.13 o 
  -1   1   4       29.63       10.33      1.50 o 
   0   1   4    33286.93    29527.23    763.75 o 
   1   1   4     3491.25     4080.38    115.09 o 
   2   1   4     5173.16     5208.77    148.08 o 
   3   1   4      467.42      406.44     16.01 o 
   4   1   4     6252.19     6376.39    181.83 o 
   5   1   4       12.18        7.37      6.26 o 
   6   1   4     1560.47     1455.77     36.41 o 
   7   1   4      672.94      673.21     19.78 o 
   8   1   4      444.17      435.75     25.21 o 
   9   1   4     3313.51     3283.88    136.78 o 
  10   1   4      240.69      280.37     22.15 o 
  11   1   4        6.19        0.53     11.06 o 
 -11   2   4       26.43       49.26     13.52 o 
 -10   2   4      131.21      137.57     16.29 o 
  -9   2   4     2579.13     2601.60     87.97 o 
  -8   2   4       76.95       73.73     31.38 o 
  -7   2   4      574.92      476.51     18.24 o 
  -6   2   4       44.41       26.26      6.25 o 
  -5   2   4     2128.31     2248.36     61.76 o 
  -4   2   4     5646.43     4671.63    123.40 o 
  -3   2   4    23397.08    22809.36    590.11 o 
  -2   2   4      298.39      178.66     11.72 o 
  -1   2   4    11290.24    10374.74    269.18 o 
   0   2   4    13432.36    14082.35    334.43 o 
   1   2   4    12045.28    13897.06    545.07 o 
   2   2   4     4589.54     3952.79     90.87 o 
   3   2   4     3838.21     3980.70    114.12 o 
   4   2   4     7004.85     6769.70    193.03 o 
   5   2   4    11982.16    11747.50    268.50 o 
   6   2   4     1397.14     1381.10     34.52 o 
   7   2   4       38.47       25.01      6.86 o 
   8   2   4      406.65      391.28     18.98 o 
   9   2   4      115.77       97.93     13.17 o 
  10   2   4       64.92       57.97     12.77 o 
  11   2   4      185.47      166.44     18.09 o 
  12   2   4        2.74       -1.03     11.44 o 
 -11   3   4      674.91      738.35     40.91 o 
 -10   3   4      421.98      409.24     29.88 o 
  -9   3   4     1362.82     1320.89     43.35 o 
  -8   3   4     3710.59     3640.72    105.72 o 
  -7   3   4     4531.10     4287.60    122.58 o 
  -6   3   4      554.42      509.91     18.92 o 
  -5   3   4     2433.54     2547.98     58.84 o 
  -4   3   4     1076.66     1085.12     26.51 o 
  -3   3   4      139.39      120.94      4.32 o 
  -2   3   4     6624.57     6069.56    158.79 o 
  -1   3   4      806.25      939.01     26.39 o 
   0   3   4      759.03     1032.33     23.73 o 
   1   3   4     1520.91     1532.92     41.16 o 
   2   3   4     1393.30     1519.02     29.88 o 
   3   3   4     1275.99     1329.90     40.25 o 
   4   3   4     1325.60     1523.32     46.30 o 
   5   3   4     1216.37     1282.05     40.45 o 
   6   3   4      387.67      361.06     16.55 o 
   7   3   4     1080.40     1093.01     37.04 o 
   8   3   4      261.02      250.73     14.95 o 
   9   3   4       29.48       27.00      8.40 o 
  10   3   4        0.65      -12.96      8.64 o 
  11   3   4      447.99      463.33     30.68 o 
  12   3   4      223.51      209.67     20.64 o 
 -11   4   4       86.27      109.80     15.99 o 
 -10   4   4      284.44      238.89     16.62 o 
  -9   4   4       79.55       63.59     12.85 o 
  -8   4   4      482.90      433.26     22.82 o 
  -7   4   4        1.99        0.21     11.59 o 
  -6   4   4      821.32      789.99     27.30 o 
  -5   4   4        1.21        6.53      4.67 o 
  -4   4   4     2460.98     2525.63     50.59 o 
  -3   4   4      172.65      134.14      4.91 o 
  -2   4   4      140.79      202.06     11.60 o 
  -1   4   4     1931.02     1918.57     46.73 o 
   0   4   4     1091.00     1252.21     28.67 o 
   1   4   4      889.79      985.08     34.49 o 
   2   4   4     7850.68     8814.46    168.15 o 
   3   4   4      332.99      309.59     12.75 o 
   4   4   4      660.88      625.35     21.91 o 
   5   4   4     1520.80     1414.56     44.31 o 
   6   4   4      215.10      231.04     12.90 o 
   7   4   4     2767.54     2754.45     83.47 o 
   8   4   4     2871.59     2833.07     86.54 o 
   9   4   4      308.44      271.72     23.65 o 
  10   4   4     1839.95     1826.09     82.35 o 
  11   4   4      664.64      647.43     38.44 o 
 -11   5   4      123.51      145.80     17.48 o 
 -10   5   4       16.25       11.09      9.02 o 
  -9   5   4      216.18      252.22     19.15 o 
  -8   5   4      924.91      858.65     32.63 o 
  -7   5   4      562.92      505.33     31.13 o 
  -6   5   4      218.63      199.09     11.79 o 
  -5   5   4       13.27       33.82      4.65 o 
  -4   5   4     2945.12     2641.54     63.20 o 
  -3   5   4    23161.35    23290.52    537.64 o 
  -2   5   4    11211.47    10812.71    208.62 o 
  -1   5   4    10358.00    11736.21    255.33 o 
   0   5   4     3204.74     3506.19     98.43 o 
   1   5   4     1028.86     1118.36     27.42 o 
   2   5   4     1702.31     1915.66     56.10 o 
   3   5   4     1153.80     1055.72     26.05 o 
   4   5   4     2453.68     2466.33     73.16 o 
   5   5   4      250.81      275.40     23.11 o 
   6   5   4     3764.21     3774.76    111.40 o 
   7   5   4       60.11       62.58      8.75 o 
   8   5   4        7.23      -10.83      7.22 o 
   9   5   4      113.17      119.26     16.01 o 
  10   5   4     2566.58     2418.61     77.39 o 
  11   5   4      473.15      488.38     32.86 o 
 -10   6   4       64.38       59.70     10.72 o 
  -9   6   4       57.81       63.48     10.57 o 
  -8   6   4      350.72      358.00     18.44 o 
  -7   6   4     1085.76     1008.34     50.68 o 
  -6   6   4     1082.96     1085.81     45.72 o 
  -5   6   4     5644.98     5707.43    134.47 o 
  -4   6   4      500.27      494.03     14.81 o 
  -3   6   4     1874.53     1816.09     44.28 o 
  -2   6   4     1680.10     1574.69     40.94 o 
  -1   6   4     2884.78     3301.38     94.04 o 
   0   6   4    12577.77    12467.22    283.15 o 
   1   6   4    14495.86    16718.23    380.82 o 
   2   6   4     5643.28     6129.96    140.85 o 
   3   6   4     9959.33    10511.38    240.09 o 
   4   6   4       29.75       36.86      6.11 o 
   5   6   4    11051.97    11285.57    321.29 o 
   6   6   4     1760.81     1747.03     55.00 o 
   7   6   4      156.17      182.94     12.60 o 
   8   6   4     2020.24     1963.03     63.07 o 
   9   6   4      251.63      215.10     15.73 o 
  10   6   4     1599.19     1475.00     51.66 o 
  11   6   4       30.23       18.52     13.06 o 
 -10   7   4      516.80      543.41     25.11 o 
  -9   7   4      301.07      317.85     35.76 o 
  -8   7   4      232.28      253.62     25.93 o 
  -7   7   4       15.50       35.32     14.08 o 
  -6   7   4      979.68     1022.94     51.23 o 
  -5   7   4     4818.07     4863.74    115.38 o 
  -4   7   4     2554.43     2487.60     60.34 o 
  -3   7   4      296.88      349.76     11.70 o 
  -2   7   4       32.54        8.56      4.65 o 
  -1   7   4     4234.26     4385.28    124.49 o 
   0   7   4     4383.26     4764.09    109.94 o 
   1   7   4        2.01       11.11      3.46 o 
   2   7   4     2022.17     2132.42     50.91 o 
   3   7   4     3928.75     4303.36    100.06 o 
   4   7   4     1055.20     1183.79     29.70 o 
   5   7   4      754.22      674.55     32.01 o 
   6   7   4       21.23       34.85      7.79 o 
   7   7   4      432.34      446.77     20.91 o 
   8   7   4       85.65       88.61     18.70 o 
   9   7   4       62.21       40.31     10.81 o 
  10   7   4      122.62      129.75     14.73 o 
  11   7   4      180.11      162.04     16.74 o 
  -9   8   4      104.00       81.10     19.38 o 
  -8   8   4      195.36      257.80     15.99 o 
  -7   8   4      193.20      188.37     20.95 o 
  -6   8   4        8.47        3.72     12.20 o 
  -5   8   4      281.68      294.88     12.16 o 
  -4   8   4      502.48      473.44     15.24 o 
  -3   8   4       59.35       64.17      5.55 o 
  -2   8   4     1233.32     1165.19     36.55 o 
  -1   8   4      131.91      157.89     11.07 o 
   0   8   4      986.79     1215.71     68.21 o 
   1   8   4      317.62      351.03     10.40 o 
   2   8   4      448.53      443.91     17.29 o 
   3   8   4       61.93       81.89      6.34 o 
   4   8   4      927.73      918.28     24.16 o 
   5   8   4     1813.63     1863.35     58.21 o 
   6   8   4     2604.18     2679.61     81.73 o 
   7   8   4        9.35        2.43      7.96 o 
   8   8   4     2886.28     2750.91     85.62 o 
   9   8   4       87.66       90.80     11.98 o 
  10   8   4     2008.76     2052.45     68.77 o 
  11   8   4      612.38      576.99     30.03 o 
  -9   9   4       18.19        9.13     17.49 o 
  -8   9   4      256.15      263.18     25.77 o 
  -7   9   4       15.67       17.56     14.10 o 
  -6   9   4     1473.27     1342.69     64.52 o 
  -5   9   4     4816.40     4583.65    186.78 o 
  -4   9   4      913.49     1007.37     33.49 o 
  -3   9   4        2.55        0.14      4.85 o 
  -2   9   4      340.31      321.68     23.55 o 
  -1   9   4      325.19      328.02     25.11 o 
   0   9   4     4283.96     4725.08    111.08 o 
   1   9   4      212.67      239.58      8.81 o 
   2   9   4      957.45      878.46     49.24 o 
   3   9   4       47.57       65.04      5.44 o 
   4   9   4      486.60      491.71     20.62 o 
   5   9   4      250.37      221.59     13.78 o 
   6   9   4      363.00      399.34     19.60 o 
   7   9   4       46.45       33.35      9.52 o 
   8   9   4     2019.01     1994.07     65.05 o 
   9   9   4     1056.22     1020.50     39.69 o 
  10   9   4     1365.62     1435.97     52.48 o 
  -8  10   4       57.29       70.40     19.49 o 
  -7  10   4       79.01       62.01     17.26 o 
  -6  10   4       16.16       10.46     14.50 o 
  -5  10   4      642.69      591.62     36.62 o 
  -4  10   4     2890.68     3091.01     75.76 o 
  -3  10   4     2226.78     2146.03     67.09 o 
  -2  10   4     2003.09     1993.45     60.56 o 
  -1  10   4     1978.03     1961.10     59.65 o 
   0  10   4      500.76      591.26     36.52 o 
   1  10   4      162.42      140.38      6.78 o 
   2  10   4     1061.25     1150.68     26.23 o 
   3  10   4     1778.42     1940.42     41.69 o 
   4  10   4     1092.96     1171.35     39.15 o 
   5  10   4      108.61      149.60     13.11 o 
   6  10   4      479.26      426.51     20.74 o 
   7  10   4      372.40      336.68     18.84 o 
   8  10   4      649.26      689.81     30.14 o 
   9  10   4      280.73      278.79     19.16 o 
  10  10   4      350.03      298.92     20.90 o 
  -7  11   4      743.96      786.69     47.74 o 
  -6  11   4      188.65      212.25     23.46 o 
  -5  11   4      611.23      523.66     34.81 o 
  -4  11   4      140.75      137.39     18.41 o 
  -3  11   4        1.03        4.51      7.79 o 
  -2  11   4     2501.81     2655.97     79.35 o 
  -1  11   4       83.54       88.10      9.62 o 
   0  11   4      273.13      239.57     11.28 o 
   1  11   4        2.10       -6.75      4.50 o 
   2  11   4      859.54      956.01     23.11 o 
   3  11   4     1387.59     1478.30     41.87 o 
   4  11   4      242.28      224.34     11.47 o 
   5  11   4     1681.82     1618.57     52.50 o 
   6  11   4      659.75      677.36     27.74 o 
   7  11   4       50.41       45.38     14.18 o 
   8  11   4       34.71       40.86     11.56 o 
   9  11   4      227.32      240.90     40.40 o 
  -7  12   4        3.04       15.59     18.20 o 
  -6  12   4      254.82      234.80     25.93 o 
  -5  12   4       54.16       42.44     16.22 o 
  -4  12   4       45.71       54.14     15.89 o 
  -3  12   4      261.03      224.80     14.46 o 
  -2  12   4        3.17       -1.02      8.19 o 
  -1  12   4      233.81      162.29     12.56 o 
   0  12   4        4.10       -9.12     11.73 o 
   1  12   4     2803.57     3049.06     74.33 o 
   2  12   4     1700.71     1842.38     52.61 o 
   3  12   4      665.51      613.38     27.04 o 
   4  12   4      691.41      745.98     23.65 o 
   5  12   4      361.48      399.16     16.85 o 
   6  12   4       68.93       53.99     15.06 o 
   7  12   4     1417.01     1422.76     57.30 o 
   8  12   4     1407.62     1411.94     58.52 o 
   9  12   4     1141.99     1061.29     42.70 o 
  -5  13   4        0.30        5.13     15.55 o 
  -4  13   4       35.92       18.37     15.76 o 
  -3  13   4     1213.70     1259.34     63.43 o 
  -2  13   4      679.20      641.71     26.85 o 
  -1  13   4     1058.62     1221.93     63.62 o 
   0  13   4      120.34       78.92     21.59 o 
   1  13   4      362.63      345.80     26.64 o 
   2  13   4      396.83      429.51     14.89 o 
   3  13   4     3169.87     3229.98     79.44 o 
   4  13   4     1601.86     1595.23     53.66 o 
   5  13   4      173.26      186.08     11.85 o 
   6  13   4     1283.07     1286.47     37.42 o 
   7  13   4      307.63      298.55     24.08 o 
   8  13   4      415.98      379.73     23.25 o 
  -4  14   4      265.76      276.64     27.95 o 
  -3  14   4      452.33      497.37     37.87 o 
  -2  14   4       31.49       46.73     18.00 o 
  -1  14   4      500.60      532.64     25.01 o 
   0  14   4      639.94      703.36     34.77 o 
   1  14   4     1009.46      991.90     83.37 o 
   2  14   4     1196.24     1336.84     65.53 o 
   3  14   4      105.99      107.08     18.79 o 
   4  14   4        0.08       -1.44      7.70 o 
   5  14   4     1002.49     1083.35     32.47 o 
   6  14   4      154.48      130.87     12.26 o 
   7  14   4      572.38      588.09     24.24 o 
  -2  15   4      125.91      131.36     22.11 o 
  -1  15   4       27.00       49.50     12.25 o 
   0  15   4      244.38      383.45     21.88 o 
   1  15   4       24.89       66.75     17.15 o 
   2  15   4        0.25       -4.27     15.86 o 
   3  15   4      614.08      666.69     42.40 o 
   4  15   4       67.75       72.58     19.25 o 
   5  15   4       15.04       10.92     17.67 o 
  -5 -13   5      985.69     1064.42     58.50 o 
  -4 -13   5      791.51      762.42     47.15 o 
  -3 -13   5     1020.19     1174.35     61.88 o 
  -2 -13   5       19.97       -5.39     17.20 o 
  -1 -13   5      233.57      214.75     25.03 o 
   0 -13   5      373.01      394.87     33.60 o 
   1 -13   5      872.19      805.06     47.58 o 
   2 -13   5     1396.26     1423.43     70.88 o 
  -6 -12   5       11.05       23.74     17.97 o 
  -5 -12   5        0.48       -4.02     15.77 o 
  -4 -12   5        7.72       -6.64     15.58 o 
  -3 -12   5        6.48       -6.09     15.37 o 
  -2 -12   5      217.26      195.67     22.71 o 
  -1 -12   5      196.83      192.61     22.11 o 
   0 -12   5       21.26        5.51     15.01 o 
   1 -12   5      319.44      305.21     25.90 o 
   2 -12   5       29.29        2.95     11.09 o 
   3 -12   5     1186.28     1189.13     55.38 o 
   4 -12   5        4.83       -7.34     10.99 o 
  -8 -11   5       94.28       97.82     21.42 o 
  -7 -11   5     1726.05     1729.63     83.20 o 
  -6 -11   5      468.07      496.38     36.11 o 
  -5 -11   5       24.63       24.91     15.97 o 
  -4 -11   5       14.00       -1.81     13.90 o 
  -3 -11   5        0.02        2.25     14.38 o 
  -2 -11   5       13.93       13.37     15.22 o 
  -1 -11   5      112.70       80.31     16.44 o 
   0 -11   5       82.22       50.18     15.52 o 
   1 -11   5      230.33      270.79     37.88 o 
   2 -11   5      322.40      306.14     19.63 o 
   3 -11   5       65.77       86.04     12.22 o 
   4 -11   5      309.46      250.82     17.23 o 
   5 -11   5       50.78       45.23     11.88 o 
  -8 -10   5        2.26       -3.04     15.55 o 
  -7 -10   5        3.01      -13.04     16.05 o 
  -6 -10   5     1229.23     1333.63     65.87 o 
  -5 -10   5      128.37       93.03     17.88 o 
  -4 -10   5      675.84      726.15     41.84 o 
  -3 -10   5      254.38      216.74     21.38 o 
  -2 -10   5       99.27       75.88     15.91 o 
  -1 -10   5       30.80       28.83     14.25 o 
   0 -10   5      293.94      286.06     18.23 o 
   1 -10   5      640.29      676.56     46.90 o 
   2 -10   5     1317.74     1302.23     45.18 o 
   3 -10   5     1278.53     1209.92     48.68 o 
   4 -10   5     1241.92     1361.92     52.92 o 
   5 -10   5      188.98      169.60     14.60 o 
   6 -10   5      547.55      542.29     25.89 o 
  -9  -9   5      164.32      174.14     15.42 o 
  -8  -9   5      345.25      347.58     19.69 o 
  -7  -9   5      667.87      611.10     26.10 o 
  -6  -9   5      874.48      903.85     35.05 o 
  -5  -9   5       11.57      -15.84     13.40 o 
  -4  -9   5      414.48      432.98     30.24 o 
  -3  -9   5     1055.25     1006.42     50.43 o 
  -2  -9   5     2046.19     2093.24     92.34 o 
  -1  -9   5      741.33      690.46     38.38 o 
   0  -9   5       86.58       60.25      9.64 o 
   1  -9   5       16.82       18.62      8.47 o 
   2  -9   5      134.27      150.92     12.21 o 
   3  -9   5      118.79       61.69     10.31 o 
   4  -9   5     1252.86     1269.19     44.00 o 
   5  -9   5      401.07      342.18     19.71 o 
   6  -9   5       43.71       52.80     15.46 o 
   7  -9   5      512.99      499.14     23.99 o 
 -10  -8   5       64.55       71.36     18.38 o 
  -9  -8   5       18.88       19.74     10.41 o 
  -8  -8   5        4.75       -2.16     19.63 o 
  -7  -8   5      224.14      216.68     45.18 o 
  -6  -8   5      628.16      661.14     26.15 o 
  -5  -8   5       45.78       34.89      9.86 o 
  -4  -8   5      135.27      125.05     19.54 o 
  -3  -8   5      230.34      221.72     23.64 o 
  -2  -8   5       40.31       49.68     12.47 o 
  -1  -8   5     1967.23     1915.63     60.51 o 
   0  -8   5     1977.27     2039.59     64.01 o 
   1  -8   5       49.98       54.76      9.59 o 
   2  -8   5     1455.19     1465.81     48.05 o 
   3  -8   5      244.42      212.96     13.47 o 
   4  -8   5        5.40        6.11      7.98 o 
   5  -8   5      705.00      610.27     25.62 o 
   6  -8   5       51.00       62.35     10.32 o 
   7  -8   5       18.51       36.95     10.31 o 
   8  -8   5      229.26      248.55     14.88 o 
 -10  -7   5       27.52       23.69     13.46 o 
  -9  -7   5     1068.75     1062.10     39.13 o 
  -8  -7   5      157.94      169.34     15.41 o 
  -7  -7   5       25.17       12.95      8.11 o 
  -6  -7   5       32.35       29.33      6.32 o 
  -5  -7   5      497.16      523.01     31.74 o 
  -4  -7   5     1034.96     1047.26     34.39 o 
  -3  -7   5      519.16      561.08     20.55 o 
  -2  -7   5     1467.93     1401.74     48.93 o 
  -1  -7   5     6729.96     6805.68    199.77 o 
   0  -7   5       80.73       72.66      8.18 o 
   1  -7   5      461.50      422.15     18.48 o 
   2  -7   5     2681.49     2668.88     81.52 o 
   3  -7   5     1062.43     1055.77     36.31 o 
   4  -7   5     2049.19     1831.31     58.43 o 
   5  -7   5       26.92       15.83      8.01 o 
   6  -7   5      417.95      349.67     18.80 o 
   7  -7   5       81.38       78.35     11.01 o 
   8  -7   5       74.11      107.09     11.09 o 
   9  -7   5      565.46      625.75     24.33 o 
 -11  -6   5      343.69      324.98     27.41 o 
 -10  -6   5       19.97       11.86     12.38 o 
  -9  -6   5      356.11      329.65     25.85 o 
  -8  -6   5      748.36      795.77     42.12 o 
  -7  -6   5      917.75      991.92     34.94 o 
  -6  -6   5    11981.78    12324.14    271.71 o 
  -5  -6   5       19.90       10.07      6.31 o 
  -4  -6   5      338.28      417.61     17.36 o 
  -3  -6   5     1322.92     1283.89     39.85 o 
  -2  -6   5     2215.91     2275.17     77.05 o 
  -1  -6   5     4148.23     3889.41     92.43 o 
   0  -6   5     5956.85     5751.61    168.92 o 
   1  -6   5     4680.96     4468.56    132.41 o 
   2  -6   5     2660.00     2481.90     75.72 o 
   3  -6   5     1005.12      947.64     32.81 o 
   4  -6   5      208.67      213.90     13.18 o 
   5  -6   5     1059.93      972.74     44.19 o 
   6  -6   5     1945.08     1797.27     58.09 o 
   7  -6   5     1589.40     1581.25     52.83 o 
   8  -6   5      517.69      520.60     22.48 o 
   9  -6   5        2.79       -0.64      8.80 o 
 -11  -5   5      361.57      355.48     27.49 o 
 -10  -5   5     1182.47     1139.94     57.61 o 
  -9  -5   5      312.39      361.99     27.34 o 
  -8  -5   5     1032.19     1154.70     55.65 o 
  -7  -5   5      969.78      918.03     45.28 o 
  -6  -5   5     4141.26     4380.26     98.74 o 
  -5  -5   5     3219.21     3262.40     74.20 o 
  -4  -5   5    16152.65    16720.13    469.89 o 
  -3  -5   5    10451.97    11081.53    312.17 o 
  -2  -5   5       63.78       64.33      7.31 o 
  -1  -5   5        2.78       -3.42      4.73 o 
   0  -5   5      513.91      531.83     19.73 o 
   1  -5   5     1824.04     1759.67     54.29 o 
   2  -5   5    17036.24    16640.76    481.22 o 
   3  -5   5      802.44      771.67     27.42 o 
   4  -5   5     1662.92     1503.87     48.27 o 
   5  -5   5     2067.77     1963.80     61.80 o 
   6  -5   5        6.99       20.38      7.97 o 
   7  -5   5      398.55      318.32     18.22 o 
   8  -5   5       10.99       20.13      7.63 o 
   9  -5   5      208.74      197.40     16.29 o 
  10  -5   5       47.84       43.10     18.18 o 
 -11  -4   5      204.77      248.57     23.37 o 
 -10  -4   5      470.21      585.90     34.93 o 
  -9  -4   5     1827.49     1839.89     82.83 o 
  -8  -4   5    10539.69    10698.60    426.71 o 
  -7  -4   5      399.95      401.94     17.15 o 
  -6  -4   5      295.29      316.01     14.43 o 
  -5  -4   5      438.48      351.62     13.84 o 
  -4  -4   5      109.96      112.35      8.17 o 
  -3  -4   5     2779.14     2586.05     75.24 o 
  -2  -4   5     4740.96     5092.84    165.48 o 
  -1  -4   5      127.99      123.56      5.36 o 
   0  -4   5     3230.21     3384.10    100.08 o 
   1  -4   5      100.86      103.39      6.99 o 
   2  -4   5      681.91      658.74     32.55 o 
   3  -4   5      368.46      323.77     36.85 o 
   4  -4   5     1149.77     1093.67     43.33 o 
   5  -4   5      210.79      155.28      8.13 o 
   6  -4   5      260.77      216.47     21.35 o 
   7  -4   5        0.25       -3.42      7.39 o 
   8  -4   5       79.52       83.60      8.93 o 
   9  -4   5       15.74       11.75     10.56 o 
  10  -4   5      118.94      107.99     20.39 o 
 -11  -3   5      294.63      306.27     24.66 o 
 -10  -3   5      212.21      201.06     18.99 o 
  -8  -3   5      196.15      175.13     16.46 o 
  -7  -3   5       77.61       87.04      8.18 o 
  -6  -3   5       29.24       38.16      6.67 o 
  -5  -3   5        7.48        2.42      3.77 o 
  -4  -3   5     3264.52     3448.18     67.40 o 
  -3  -3   5        1.33       -0.08      3.11 o 
  -2  -3   5      249.99      343.42     12.71 o 
  -1  -3   5      118.64      128.56      5.47 o 
   0  -3   5      154.54      144.34      6.87 o 
   1  -3   5     5953.34     5908.28    172.17 o 
   2  -3   5     1660.64     1858.26     56.52 o 
   3  -3   5      532.97      539.49     15.00 o 
   4  -3   5      285.82      290.15     24.78 o 
   5  -3   5      427.10      442.72     14.23 o 
   6  -3   5      702.09      648.59     19.43 o 
   7  -3   5     7264.72     6935.72    204.78 o 
   8  -3   5     1204.38     1185.11     36.80 o 
   9  -3   5       81.11       67.07     11.95 o 
  10  -3   5      787.00      692.56     45.11 o 
 -11  -2   5      229.07      229.49     21.01 o 
 -10  -2   5       29.79       23.32     12.07 o 
  -8  -2   5     2829.06     2797.93     63.89 o 
  -7  -2   5      183.73      175.73      8.10 o 
  -6  -2   5     5136.18     5292.92    116.67 o 
  -5  -2   5     9819.58     9842.34    213.83 o 
  -4  -2   5    16503.36    16904.81    365.66 o 
  -3  -2   5    19961.17    20930.40    397.96 o 
  -2  -2   5     6885.32     6933.29    194.05 o 
  -1  -2   5       33.33       35.75      4.03 o 
   0  -2   5       18.50       12.96      3.49 o 
   1  -2   5      869.47     1084.14     33.67 o 
   2  -2   5     6207.86     8677.11    349.09 o 
   3  -2   5    11405.03    14069.05   1498.86 o 
   4  -2   5      807.96      854.99     33.23 o 
   5  -2   5     1441.05     1324.15     34.00 o 
   6  -2   5      446.77      401.09     35.74 o 
   7  -2   5       44.75       40.26      6.12 o 
   8  -2   5      315.14      319.81     22.34 o 
   9  -2   5      959.43      955.91     53.71 o 
  10  -2   5      290.18      229.51     25.10 o 
  11  -2   5      749.05      713.10     47.78 o 
 -11  -1   5      489.74      521.03     33.01 o 
 -10  -1   5       11.77       48.19     13.14 o 
  -9  -1   5       22.10       35.46     11.42 o 
  -8  -1   5     1258.06     1230.23     30.72 o 
  -7  -1   5      786.33      693.51     19.03 o 
  -6  -1   5     6934.65     6924.17    151.68 o 
  -5  -1   5       34.92       54.67     13.21 o 
  -4  -1   5     1663.65     1708.67     56.41 o 
  -3  -1   5     1017.22      649.40     27.67 o 
  -2  -1   5     7588.33     7800.07    217.76 o 
  -1  -1   5     9310.00     9409.99    283.44 o 
   0  -1   5    11198.13    10461.57    302.30 o 
   1  -1   5      944.96     1305.49     43.76 o 
   2  -1   5     2577.10     4393.49    116.84 o 
   3  -1   5        5.41       22.25      2.81 o 
   4  -1   5     1759.56     2412.25    105.83 o 
   5  -1   5     1485.39     1658.16     82.30 o 
   6  -1   5     1970.54     1858.34     61.18 o 
   7  -1   5      646.35      615.51     30.57 o 
   8  -1   5        0.95       -1.86      5.52 o 
   9  -1   5       26.84       30.82      8.10 o 
  10  -1   5       56.57       63.03     20.99 o 
  11  -1   5      370.45      392.32     63.86 o 
 -11   0   5      264.28      249.26     22.49 o 
 -10   0   5      789.96      802.71     42.61 o 
  -9   0   5      109.37      109.97      7.87 o 
  -8   0   5     1078.65     1061.32     27.28 o 
  -7   0   5     2892.09     2603.85     59.57 o 
  -6   0   5      107.64      125.18     18.21 o 
  -5   0   5     1665.18     1389.68     39.02 o 
  -4   0   5     7159.66     7593.35    231.87 o 
  -3   0   5     2595.73     2950.94     78.39 o 
  -2   0   5      628.63      712.06     17.08 o 
  -1   0   5     7767.87     7905.09    224.59 o 
   0   0   5      775.62     1030.12     25.20 o 
   1   0   5       51.88       70.73     14.15 o 
   2   0   5        0.28       14.29      3.44 o 
   3   0   5      154.11      344.13     10.56 o 
   4   0   5     6078.31     9210.98    213.41 o 
   5   0   5     1237.63     1546.50    124.94 o 
   6   0   5       10.32       21.88      5.57 o 
   7   0   5      900.09      898.88     24.87 o 
   8   0   5      532.95      541.23     29.28 o 
   9   0   5      328.67      332.06     22.12 o 
  10   0   5       98.44       72.08     12.49 o 
  11   0   5      810.72      803.46     42.58 o 
 -11   1   5     1997.66     2100.86     94.25 o 
 -10   1   5      127.93      111.19     15.43 o 
  -9   1   5        2.80      -12.25      8.17 o 
  -8   1   5       12.09       15.12      5.74 o 
  -7   1   5     1028.08      980.58     25.36 o 
  -6   1   5     1045.03      983.26     29.61 o 
  -5   1   5       10.58        3.78      4.79 o 
  -4   1   5       38.10       47.57      4.96 o 
  -3   1   5        6.99        9.61      4.10 o 
  -2   1   5       11.82        9.47      2.98 o 
  -1   1   5     2648.03     2949.85     73.56 o 
   0   1   5       51.34       87.05      3.72 o 
   1   1   5     4703.38     4902.31    138.36 o 
   2   1   5      160.38      126.86      8.63 o 
   3   1   5     7862.42    11448.57    737.60 o 
   4   1   5     1771.71     1623.21     48.67 o 
   5   1   5    12996.49    13014.59    368.58 o 
   6   1   5       20.31       22.61      5.77 o 
   7   1   5      915.10      895.22     24.63 o 
   8   1   5      281.56      275.62     20.15 o 
   9   1   5     1280.89     1297.28     59.47 o 
  10   1   5     1260.21     1195.23     56.68 o 
  11   1   5     1106.47     1191.35     57.70 o 
 -11   2   5        1.13       -7.55      9.49 o 
 -10   2   5      191.87      231.71     20.35 o 
  -9   2   5      247.42      205.37     31.56 o 
  -8   2   5     1660.73     1620.47     39.55 o 
  -7   2   5     3214.07     3056.17     69.69 o 
  -6   2   5     5440.76     4907.68    130.57 o 
  -5   2   5     2788.79     2789.53     75.40 o 
  -4   2   5      175.16       74.72      6.11 o 
  -3   2   5     2643.28     2252.64     63.21 o 
  -2   2   5      620.17      651.61     19.36 o 
  -1   2   5      651.89      598.53     17.57 o 
   0   2   5     1360.60     1077.06     29.74 o 
   1   2   5     2701.08     2937.88    107.22 o 
   2   2   5     1505.07     1735.07     65.70 o 
   3   2   5      640.02      674.17     22.30 o 
   4   2   5      288.31      250.88     11.63 o 
   5   2   5      915.84      868.37     28.99 o 
   6   2   5     4107.62     3901.82     91.46 o 
   7   2   5     2285.01     2172.65     66.57 o 
   8   2   5      122.70      121.40     10.87 o 
   9   2   5     2578.35     2544.26    108.31 o 
  10   2   5      399.57      364.94     25.52 o 
  11   2   5     1135.65     1138.04     56.22 o 
 -11   3   5      158.93      183.14     19.45 o 
 -10   3   5       23.39       15.52      8.69 o 
  -9   3   5      873.60      853.35     30.94 o 
  -8   3   5       27.77       16.21     14.42 o 
  -7   3   5      747.91      642.33     23.05 o 
  -6   3   5      537.36      525.85     19.51 o 
  -5   3   5     2321.33     2106.56     49.27 o 
  -4   3   5    11974.25    11777.88    259.15 o 
  -3   3   5     7198.67     7216.79    188.40 o 
  -2   3   5     4050.27     3732.75    163.49 o 
  -1   3   5      739.12      876.69     24.91 o 
   0   3   5     1872.66     1724.69     38.51 o 
   1   3   5     4762.36     4544.62     98.74 o 
   2   3   5     9891.11    10189.31    194.29 o 
   3   3   5     2419.92     2475.36     55.59 o 
   4   3   5      291.94      330.07     13.94 o 
   5   3   5      741.56      751.06     25.89 o 
   6   3   5     2291.55     2278.13     68.99 o 
   7   3   5      543.78      543.31     22.49 o 
   8   3   5       15.26       16.85      7.60 o 
   9   3   5      183.49      193.28     14.52 o 
  10   3   5       35.95       38.92     10.81 o 
  11   3   5       83.98       81.99     15.08 o 
 -11   4   5      111.42      128.75     17.16 o 
 -10   4   5      496.38      527.75     23.61 o 
  -9   4   5     1792.19     1751.47     55.47 o 
  -8   4   5     1301.29     1222.92     40.61 o 
  -7   4   5      127.19      112.99     15.07 o 
  -6   4   5      114.25       93.51      6.27 o 
  -5   4   5     1516.61     1453.15     35.04 o 
  -4   4   5      827.75      747.81     19.60 o 
  -3   4   5      813.41      584.02     15.38 o 
  -2   4   5      774.95      659.50     21.82 o 
  -1   4   5        8.30        1.49      3.81 o 
   0   4   5     2309.86     2615.84     80.05 o 
   1   4   5      908.15     1000.79     28.11 o 
   2   4   5     7729.27     8327.34    159.11 o 
   3   4   5     4074.46     4583.54     88.19 o 
   4   4   5        1.81        2.91      4.23 o 
   5   4   5     2902.13     2903.28     85.93 o 
   6   4   5      865.80      893.32     30.95 o 
   7   4   5      104.01      104.96      9.91 o 
   8   4   5      161.06      135.01     11.79 o 
   9   4   5     1893.63     1812.06     59.08 o 
  10   4   5       60.78       68.17     11.41 o 
  11   4   5      387.88      392.00     28.70 o 
 -11   5   5        1.21        0.09     11.23 o 
 -10   5   5       54.93       58.24     10.67 o 
  -9   5   5      523.81      555.56     23.99 o 
  -8   5   5        6.07       -8.41      7.70 o 
  -7   5   5       81.89       73.06     14.40 o 
  -6   5   5      163.60      154.11     10.57 o 
  -5   5   5      329.88      273.31     19.70 o 
  -4   5   5     3081.80     3065.08     61.08 o 
  -3   5   5     1088.03     1211.51     25.37 o 
  -2   5   5     4033.31     4185.17    106.44 o 
  -1   5   5     3522.69     3675.58     81.43 o 
   0   5   5     5138.40     5443.62    118.99 o 
   1   5   5     8410.69     9147.71    198.08 o 
   2   5   5     1551.25     1421.08     28.60 o 
   3   5   5     1293.24     1299.50     44.98 o 
   4   5   5       36.70       63.62      6.65 o 
   5   5   5      141.85      176.07     10.88 o 
   6   5   5     6679.30     6685.34    192.88 o 
   7   5   5     9291.01     9223.73    264.87 o 
   8   5   5     1444.12     1373.14     46.45 o 
   9   5   5      914.60      931.14     35.21 o 
  10   5   5        3.29        4.52      8.81 o 
  11   5   5       99.58       94.33     15.52 o 
 -10   6   5       21.75       11.98     17.09 o 
  -9   6   5     3142.82     3139.65     94.02 o 
  -8   6   5     1040.77      966.81     50.72 o 
  -7   6   5      354.14      304.60     26.03 o 
  -6   6   5      197.93      125.44     16.33 o 
  -5   6   5      406.63      406.21     13.29 o 
  -4   6   5     4070.79     3743.08     88.59 o 
  -3   6   5     3899.46     3689.24     87.06 o 
  -2   6   5     2005.82     2075.52     60.38 o 
  -1   6   5       94.24      130.09      7.88 o 
   0   6   5     1127.66     1522.68     45.04 o 
   1   6   5     5487.06     5764.22    160.45 o 
   2   6   5     4819.69     5170.72    119.33 o 
   3   6   5     4941.63     5312.77    122.58 o 
   4   6   5     4442.25     4482.69    129.98 o 
   5   6   5     4679.92     4605.08    134.21 o 
   6   6   5       45.40       53.63      7.97 o 
   7   6   5     6017.64     5881.54    171.60 o 
   8   6   5     1081.16     1019.75     37.11 o 
   9   6   5     1862.69     1835.94     60.57 o 
  10   6   5      615.20      535.44     44.93 o 
  11   6   5      717.00      807.29     34.85 o 
 -10   7   5       77.60       77.57     12.07 o 
  -9   7   5     1137.03     1262.52     43.60 o 
  -8   7   5      388.83      393.76     30.49 o 
  -7   7   5     2597.33     2579.66    110.75 o 
  -6   7   5     3406.69     3381.47    140.26 o 
  -5   7   5      915.34      897.66     64.57 o 
  -4   7   5        0.20        0.22      4.09 o 
  -3   7   5      163.02      167.43      9.29 o 
  -2   7   5       29.52       18.28      8.99 o 
  -1   7   5     6316.88     6291.98    177.15 o 
   0   7   5     6078.26     6675.99    153.02 o 
   1   7   5       93.65      111.58     14.24 o 
   2   7   5        0.90       -0.55      3.40 o 
   3   7   5       18.19        6.69      3.37 o 
   4   7   5     2758.85     2874.08     67.83 o 
   5   7   5     3671.75     3774.50    193.68 o 
   6   7   5      938.10      821.10     60.62 o 
   7   7   5      335.26      365.86     19.40 o 
   8   7   5      164.95      147.47     12.72 o 
   9   7   5      136.58      138.91     13.54 o 
  10   7   5      702.07      750.83     32.66 o 
  11   7   5        1.97        4.78     11.07 o 
  -9   8   5       67.95       58.41     11.67 o 
  -8   8   5      140.55      152.52     20.58 o 
  -7   8   5       80.19       74.89     15.90 o 
  -6   8   5      590.78      567.49     34.88 o 
  -5   8   5     2087.96     2106.81     91.50 o 
  -4   8   5        1.19        2.67      4.42 o 
  -3   8   5       23.26       28.85      5.85 o 
  -2   8   5      223.51      179.32     13.96 o 
  -1   8   5      409.94      355.05     15.21 o 
   0   8   5     1701.19     1502.58     45.41 o 
   1   8   5      981.95      914.05     20.85 o 
   2   8   5     2178.97     2062.35     82.24 o 
   3   8   5      407.84      412.79     15.29 o 
   4   8   5       78.95       89.47      6.37 o 
   5   8   5      121.57      143.30     13.86 o 
   6   8   5       48.15       36.35      8.48 o 
   7   8   5        9.41       22.05      7.99 o 
   8   8   5       52.23       47.46     10.63 o 
   9   8   5       14.81        6.99      9.80 o 
  10   8   5       98.27       81.04     14.06 o 
  11   8   5       17.66       30.98     19.81 o 
  -9   9   5       44.36       29.98     17.95 o 
  -8   9   5       56.70       32.89     16.32 o 
  -7   9   5       70.17       55.73     15.62 o 
  -6   9   5       59.67       34.94     15.10 o 
  -5   9   5       12.33      -13.12     12.07 o 
  -4   9   5     1069.70     1046.71     40.39 o 
  -3   9   5       66.95       86.37      8.02 o 
  -2   9   5      884.34      788.27     26.82 o 
  -1   9   5      322.30      309.37     18.21 o 
   0   9   5       58.72       48.17     20.52 o 
   1   9   5       25.21       21.18      4.04 o 
   2   9   5     1118.43     1174.54     37.67 o 
   3   9   5       21.80       35.90      5.56 o 
   4   9   5     8899.83     9384.00    268.49 o 
   5   9   5     8170.98     8370.33    240.84 o 
   6   9   5     1071.50     1108.28     44.76 o 
   7   9   5     1862.06     1718.28     56.53 o 
   8   9   5       54.38       34.41      9.96 o 
   9   9   5      186.71      206.60     23.27 o 
  10   9   5     1933.51     1895.82     65.05 o 
  -8  10   5      181.74      183.34     24.25 o 
  -7  10   5      155.23      173.22     21.72 o 
  -6  10   5      957.36      887.76     48.51 o 
  -5  10   5     2483.26     2513.41    108.72 o 
  -4  10   5       42.22       23.87     13.00 o 
  -3  10   5      123.04       88.51     23.16 o 
  -2  10   5     1254.71     1221.98     39.33 o 
  -1  10   5     1326.62     1502.02     46.95 o 
   0  10   5    15692.83    16500.07    380.00 o 
   1  10   5     1434.73     1636.26     35.59 o 
   2  10   5      637.61      665.68     17.08 o 
   3  10   5      114.17      117.61      9.42 o 
   4  10   5        1.82        8.07      7.74 o 
   5  10   5       89.24       96.77     10.27 o 
   6  10   5     1829.26     1841.56     59.36 o 
   7  10   5      447.54      386.13     20.54 o 
   8  10   5      702.15      716.70     30.75 o 
   9  10   5      970.42      964.19     38.74 o 
  10  10   5       23.11        9.52     12.33 o 
  -7  11   5        7.56       -1.80     15.78 o 
  -6  11   5       51.51       68.17     17.37 o 
  -5  11   5      118.68      122.47     18.70 o 
  -4  11   5      209.48      186.21     19.99 o 
  -3  11   5      277.93      286.85     16.01 o 
  -2  11   5      253.48      219.91     28.27 o 
  -1  11   5       74.47       57.30      8.82 o 
   0  11   5      872.06      943.44     26.53 o 
   1  11   5     1290.76     1484.57     33.00 o 
   2  11   5     4863.12     5006.32    101.97 o 
   3  11   5     4290.93     4559.60     93.35 o 
   4  11   5      246.56      242.21     14.17 o 
   5  11   5      418.44      424.35     20.46 o 
   6  11   5        0.09       -3.10      7.79 o 
   7  11   5        8.44       12.13      9.33 o 
   8  11   5     1183.62     1104.89     41.83 o 
   9  11   5      234.52      226.81     18.65 o 
  -7  12   5     1582.56     1900.96     90.45 o 
  -6  12   5      186.36      224.64     25.46 o 
  -5  12   5       25.23       33.94     15.37 o 
  -4  12   5        0.13       -5.25     12.31 o 
  -3  12   5      107.45       94.65     17.14 o 
  -2  12   5       18.78       24.55      8.47 o 
  -1  12   5      492.87      388.32     15.65 o 
   0  12   5     1733.90     1897.03     48.22 o 
   1  12   5     1239.99     1240.38     33.65 o 
   2  12   5        6.77        5.16      5.73 o 
   3  12   5      267.34      252.41     16.76 o 
   4  12   5      511.95      497.20     26.29 o 
   5  12   5     2001.66     2089.86     66.15 o 
   6  12   5      990.43      944.91     35.34 o 
   7  12   5        1.05       -6.03      9.30 o 
   8  12   5       61.69       36.76     11.92 o 
   9  12   5       37.61       13.45     13.97 o 
  -6  13   5      163.97      164.20     23.95 o 
  -5  13   5      103.85       82.23     19.07 o 
  -4  13   5      411.06      433.44     32.82 o 
  -3  13   5       88.97      136.42     19.87 o 
  -2  13   5        6.50      -10.88     12.18 o 
  -1  13   5        6.01        2.11     10.99 o 
   0  13   5      663.88      800.08     30.47 o 
   1  13   5      164.18      126.47      9.80 o 
   2  13   5     3664.22     4121.78     85.38 o 
   3  13   5      501.83      449.99     17.63 o 
   4  13   5     1188.13     1347.24     50.21 o 
   5  13   5       49.57       39.70      8.59 o 
   6  13   5      471.04      474.03     20.04 o 
   7  13   5     1160.79     1117.52     42.24 o 
   8  13   5     1074.20     1050.46     41.74 o 
  -4  14   5      565.84      625.43     41.51 o 
  -3  14   5     1082.25     1169.55     60.76 o 
  -2  14   5     2367.30     2577.37    113.05 o 
  -1  14   5      120.49      114.67     12.59 o 
   0  14   5      156.68      140.58     13.20 o 
   1  14   5      513.91      671.63     65.22 o 
   2  14   5     1065.19     1091.82     56.28 o 
   3  14   5      832.28      854.85     46.13 o 
   4  14   5     2108.80     2204.05     64.42 o 
   5  14   5       42.20       36.42      9.07 o 
   6  14   5      334.88      287.16     15.56 o 
   7  14   5      465.97      518.54     22.62 o 
  -3  15   5      110.53      132.09     22.52 o 
  -2  15   5      207.49      220.64     25.13 o 
  -1  15   5      528.17      685.43     43.02 o 
   0  15   5     1503.09     1781.05     58.09 o 
   1  15   5       14.78       15.93     13.68 o 
   2  15   5      980.80     1124.21     58.28 o 
   3  15   5       10.25       -5.90     15.95 o 
   4  15   5      223.86      232.06     24.81 o 
   5  15   5        3.70       -7.62     17.16 o 
   1  16   5       17.35       25.40     16.82 o 
   2  16   5        5.76        9.63     16.41 o 
  -3 -13   6     1700.15     1624.00     79.50 o 
  -2 -13   6      387.07      434.07     35.53 o 
  -1 -13   6     1821.69     1721.31     82.72 o 
   0 -13   6     1575.98     1726.42     82.86 o 
   1 -13   6      232.54      211.54     25.11 o 
  -6 -12   6      686.88      615.67     42.33 o 
  -5 -12   6     1846.64     1930.32     90.92 o 
  -4 -12   6      476.16      473.00     36.31 o 
  -3 -12   6      322.84      336.42     28.37 o 
  -2 -12   6       99.06      123.81     20.64 o 
  -1 -12   6     2399.84     2452.66    109.85 o 
   0 -12   6      781.21      736.13     44.07 o 
   1 -12   6     1809.38     1812.13     61.28 o 
   2 -12   6       72.15       65.33     13.76 o 
   3 -12   6       25.72       10.51     12.25 o 
  -7 -11   6       10.50      -21.24     16.98 o 
  -6 -11   6      745.19      803.48     47.67 o 
  -5 -11   6      335.57      305.48     26.93 o 
  -4 -11   6        1.11        5.78     15.04 o 
  -3 -11   6     1425.14     1391.51     68.06 o 
  -2 -11   6      886.40      906.01     49.16 o 
  -1 -11   6       83.27       51.59     16.57 o 
   0 -11   6       54.30       41.85     15.34 o 
   1 -11   6      128.79      119.91     13.57 o 
   2 -11   6       62.17       63.79     11.90 o 
   3 -11   6      850.99      924.04     36.34 o 
   4 -11   6       78.61       74.46     12.86 o 
   5 -11   6       36.87       31.10     12.08 o 
  -8 -10   6        0.76       -6.76     17.73 o 
  -7 -10   6        3.38       12.91     16.63 o 
  -6 -10   6       22.93       15.90     16.17 o 
  -5 -10   6      431.05      337.09     29.74 o 
  -4 -10   6      118.77      136.66     19.05 o 
  -3 -10   6       23.99       -7.37     14.23 o 
  -2 -10   6        9.97       10.97     13.79 o 
  -1 -10   6       49.21       19.80     13.67 o 
   0 -10   6     1682.24     1611.65     53.82 o 
   1 -10   6      829.36      767.15     30.56 o 
   2 -10   6      269.85      237.34     15.92 o 
   3 -10   6       18.29       29.90     10.34 o 
   4 -10   6      501.64      456.34     23.41 o 
   5 -10   6      233.43      230.89     19.47 o 
   6 -10   6      438.60      421.48     23.45 o 
  -9  -9   6      396.04      426.79     23.56 o 
  -8  -9   6      156.48      118.76     13.13 o 
  -7  -9   6      672.97      636.99     26.93 o 
  -6  -9   6     2741.54     2581.53    113.76 o 
  -5  -9   6     3619.37     3698.64    157.38 o 
  -4  -9   6       34.16       24.51     14.58 o 
  -3  -9   6      968.67     1037.54     52.16 o 
  -2  -9   6      879.46      847.12     44.82 o 
  -1  -9   6      183.20      183.05     18.68 o 
   0  -9   6      678.05      713.58     28.24 o 
   1  -9   6       11.28       22.57      8.78 o 
   2  -9   6      974.41      994.27     36.11 o 
   3  -9   6     1252.55     1130.84     40.23 o 
   4  -9   6      120.40      117.13     12.55 o 
   5  -9   6       42.80       46.01     10.78 o 
   6  -9   6       58.21       56.60     11.34 o 
   7  -9   6      171.31      170.15     15.19 o 
  -9  -8   6      130.62      122.95     13.69 o 
  -8  -8   6       13.20       -1.74      8.70 o 
  -7  -8   6     2670.56     2614.76     80.14 o 
  -6  -8   6       39.52       21.08      8.01 o 
  -5  -8   6       63.76       79.13     13.22 o 
  -4  -8   6      131.56      110.79     15.86 o 
  -3  -8   6      868.33      844.84     43.60 o 
  -2  -8   6     2552.34     2623.86    112.72 o 
  -1  -8   6     5140.13     5087.30    151.35 o 
   0  -8   6        3.38        8.40      7.61 o 
   1  -8   6      192.12      180.79     12.27 o 
   2  -8   6      415.62      391.44     19.20 o 
   3  -8   6      427.20      457.29     21.13 o 
   4  -8   6       52.94       38.78      9.46 o 
   5  -8   6      200.90      188.18     14.48 o 
   6  -8   6       10.43       -6.91      9.56 o 
   7  -8   6        1.28        9.77      9.97 o 
   8  -8   6       99.51       92.64     12.39 o 
 -10  -7   6       73.96       74.67     13.43 o 
  -9  -7   6       78.85       74.63     12.21 o 
  -8  -7   6      568.56      660.89     27.41 o 
  -7  -7   6      185.02      213.64     14.56 o 
  -6  -7   6      183.42      213.21     10.64 o 
  -5  -7   6       86.97       94.38     12.63 o 
  -4  -7   6       19.13       11.15      5.84 o 
  -3  -7   6     1055.48     1005.26     32.54 o 
  -2  -7   6      375.23      361.24     25.15 o 
  -1  -7   6     1349.74     1300.33     42.90 o 
   0  -7   6     1231.45     1242.95     41.13 o 
   1  -7   6     1924.83     1851.09     58.41 o 
   2  -7   6       23.75        9.64      7.28 o 
   3  -7   6      589.51      536.69     22.52 o 
   4  -7   6     1193.59     1121.64     38.70 o 
   5  -7   6      358.53      299.39     17.30 o 
   6  -7   6       38.78       37.51      9.43 o 
   7  -7   6        6.92       -2.49      8.82 o 
   8  -7   6      918.79      975.11     43.79 o 
 -10  -6   6      894.87      879.23     38.41 o 
  -9  -6   6        5.04       11.23      9.37 o 
  -8  -6   6       57.12       47.19     10.01 o 
  -7  -6   6      749.26      757.28     28.78 o 
  -6  -6   6      437.15      434.01     29.68 o 
  -5  -6   6     1720.78     1659.69     51.63 o 
  -4  -6   6      395.77      384.56     18.53 o 
  -3  -6   6       38.75       41.77      7.20 o 
  -2  -6   6     6920.46     6989.46    197.95 o 
  -1  -6   6      110.50      112.34      7.06 o 
   0  -6   6      464.70      373.41     17.12 o 
   1  -6   6     1270.54     1256.99     41.08 o 
   2  -6   6     2566.32     2528.88     77.33 o 
   3  -6   6       44.31       36.57      7.76 o 
   4  -6   6     3254.70     3083.73     94.02 o 
   5  -6   6       23.48       35.84      8.27 o 
   6  -6   6       44.96       52.14     19.14 o 
   7  -6   6       22.74        7.39      9.03 o 
   8  -6   6      744.74      802.31     26.65 o 
   9  -6   6      592.27      612.52     34.30 o 
 -11  -5   6      130.61      129.81     19.52 o 
 -10  -5   6     1219.06     1220.47     60.82 o 
  -9  -5   6     1446.99     1502.69     70.19 o 
  -8  -5   6     4090.94     4114.28    170.49 o 
  -7  -5   6     5195.79     5475.45    123.22 o 
  -6  -5   6      780.94      887.66     43.13 o 
  -5  -5   6      218.66      201.96      9.10 o 
  -4  -5   6     3450.99     3358.79     97.65 o 
  -3  -5   6     2347.81     2356.26     69.31 o 
  -2  -5   6     3429.69     3576.36    102.72 o 
  -1  -5   6     2256.45     2049.07     49.78 o 
   0  -5   6     1609.38     1461.24     46.02 o 
   1  -5   6       11.99        6.55      5.62 o 
   2  -5   6       16.15       14.08      8.99 o 
   3  -5   6     1094.95     1035.63     34.93 o 
   4  -5   6       22.17       24.30      7.39 o 
   5  -5   6      103.27       86.72      9.74 o 
   6  -5   6     3350.96     3356.39    102.44 o 
   7  -5   6      922.38      882.41     59.10 o 
   8  -5   6      410.15      406.72     17.66 o 
   9  -5   6      199.60      186.02     12.68 o 
 -11  -4   6      139.25      155.92     18.87 o 
 -10  -4   6      561.18      712.42     40.94 o 
  -9  -4   6     2241.53     2319.82    101.63 o 
  -7  -4   6      476.73      512.97     20.20 o 
  -6  -4   6     1822.28     2045.39    122.97 o 
  -5  -4   6     1973.70     2041.06     56.92 o 
  -4  -4   6    10693.66    11159.45    314.72 o 
  -3  -4   6    14367.73    14445.63    405.85 o 
  -2  -4   6      833.88      810.61     26.37 o 
  -1  -4   6      123.50       95.09      4.99 o 
   0  -4   6       34.23       28.45      6.67 o 
   1  -4   6     1643.30     1358.15     42.62 o 
   2  -4   6      114.93       80.43      7.31 o 
   3  -4   6     1535.47     1465.16     46.54 o 
   4  -4   6     1040.80      933.17     32.18 o 
   5  -4   6        0.09       -2.39      6.50 o 
   6  -4   6        6.84       -1.38      7.55 o 
   7  -4   6      256.28      223.56     14.32 o 
   8  -4   6       94.79      108.76      9.66 o 
   9  -4   6      121.24      122.44     17.60 o 
  10  -4   6       64.49       51.09     19.15 o 
 -11  -3   6      721.94      740.94     42.66 o 
 -10  -3   6      439.44      487.57     31.45 o 
  -8  -3   6      267.63      421.61     27.84 o 
  -7  -3   6        9.98       16.92      4.93 o 
  -6  -3   6     3529.75     3499.29     78.61 o 
  -5  -3   6      164.15      164.41      6.80 o 
  -4  -3   6      595.05      582.57     13.89 o 
  -3  -3   6       13.31        5.58      3.48 o 
  -2  -3   6        0.56        0.89      3.02 o 
  -1  -3   6      514.99      620.72     16.65 o 
   0  -3   6       72.24       70.89      6.43 o 
   1  -3   6     7663.52     7795.11    226.78 o 
   2  -3   6      999.81     1030.11     33.29 o 
   3  -3   6     1152.05     1389.10     34.51 o 
   4  -3   6     2930.45     3108.10    100.63 o 
   5  -3   6       18.44       14.29      4.14 o 
   6  -3   6     2421.71     2297.38     61.59 o 
   7  -3   6       77.31       83.61     10.36 o 
   8  -3   6       45.65       41.75      7.90 o 
   9  -3   6      121.27       89.71     19.32 o 
  10  -3   6        5.10        8.21     17.27 o 
 -11  -2   6        1.97       -7.32     10.91 o 
 -10  -2   6        3.61       -2.19     10.55 o 
  -9  -2   6        3.64        5.66     10.26 o 
  -8  -2   6       70.52       72.30      6.89 o 
  -7  -2   6      393.62      411.20     13.57 o 
  -6  -2   6      278.31      240.54      9.89 o 
  -5  -2   6        1.62       16.06     14.19 o 
  -4  -2   6     9730.64     9999.85    191.34 o 
  -3  -2   6      239.41      283.96     12.08 o 
  -2  -2   6     2425.73     2324.55     55.56 o 
  -1  -2   6    10371.52     9713.21    281.15 o 
   0  -2   6    16573.09    17691.66    510.57 o 
   1  -2   6    20426.52    25332.15    730.43 o 
   2  -2   6    13182.36    16501.79   1117.43 o 
   3  -2   6     2940.13     3448.14    421.81 o 
   4  -2   6      853.02      899.40    123.91 o 
   5  -2   6     3372.19     3764.13    280.79 o 
   6  -2   6     5284.45     4604.37    187.56 o 
   7  -2   6     4358.18     4096.25     98.89 o 
   8  -2   6     1881.04     1859.88     61.60 o 
   9  -2   6      245.80      198.89     23.14 o 
  10  -2   6       33.52       38.60     19.05 o 
  11  -2   6       32.32       34.37     20.49 o 
 -11  -1   6      552.12      544.30     34.41 o 
 -10  -1   6     1582.28     1553.42     72.28 o 
  -9  -1   6     1856.53     1898.70     84.28 o 
  -8  -1   6     2762.40     2634.92     60.75 o 
  -7  -1   6     1629.06     1583.52     37.93 o 
  -6  -1   6     4867.65     4701.95    104.15 o 
  -5  -1   6     1267.55     1243.41     29.88 o 
  -4  -1   6     2225.02     2425.06     65.37 o 
  -3  -1   6    12897.28    12808.10    332.19 o 
  -2  -1   6      766.84      812.99     23.20 o 
  -1  -1   6      747.86      712.74     18.46 o 
   0  -1   6     9365.88     9110.95    263.58 o 
   1  -1   6     5717.42     6285.43    263.62 o 
   2  -1   6     8909.80    14192.15    473.89 o 
   3  -1   6     3021.49     4755.10    160.98 o 
   4  -1   6     4660.28     7719.77    521.19 o 
   5  -1   6      583.96      624.65     23.67 o 
   6  -1   6     1849.17     1827.37     62.14 o 
   7  -1   6      625.67      548.13     28.03 o 
   8  -1   6     1223.24     1131.51     51.44 o 
   9  -1   6      735.25      715.56     50.52 o 
  10  -1   6     1412.75     1374.36    131.03 o 
  11  -1   6        5.45        8.22     18.42 o 
 -11   0   6       63.97       69.10     15.02 o 
 -10   0   6     1381.67     1357.42     64.27 o 
  -9   0   6      282.13      267.19     12.26 o 
  -8   0   6     1011.82      982.72     25.96 o 
  -7   0   6     1459.65     1363.51     33.32 o 
  -6   0   6     2617.99     2523.91     57.67 o 
  -5   0   6      987.91      962.67     28.57 o 
  -4   0   6     1401.66     1169.07     33.36 o 
  -3   0   6     1684.41     1724.17     39.29 o 
  -2   0   6    11317.13    11478.10    328.54 o 
  -1   0   6     6187.27     5535.64    157.54 o 
   0   0   6     3627.42     3977.65     92.98 o 
   1   0   6     3898.07     4252.89    124.01 o 
   2   0   6     6143.23     9794.58    355.83 o 
   3   0   6     1511.41     2551.13     74.97 o 
   4   0   6      599.21      840.66     34.68 o 
   5   0   6     1446.13     1704.47     56.18 o 
   6   0   6        9.63       16.14     14.63 o 
   7   0   6      945.15      973.55     33.01 o 
   8   0   6      340.60      320.12     20.38 o 
   9   0   6       85.31       69.39     12.07 o 
  10   0   6       17.84       26.51     10.26 o 
  11   0   6       67.82       70.45     11.63 o 
 -11   1   6       37.17       38.77     13.17 o 
 -10   1   6      511.40      583.94     34.36 o 
  -9   1   6      569.02      559.35     24.00 o 
  -8   1   6     2607.58     2432.35     56.69 o 
  -7   1   6       35.20       19.08      5.45 o 
  -6   1   6       76.46       71.19     18.53 o 
  -5   1   6     1325.61     1222.56     35.36 o 
  -4   1   6       25.18       45.92      5.14 o 
  -3   1   6      533.72      468.80     12.55 o 
  -2   1   6      831.42      545.44     23.20 o 
  -1   1   6    23715.73    21074.68    406.21 o 
   0   1   6      260.11      143.86     16.98 o 
   1   1   6      445.59      442.62     12.27 o 
   2   1   6     6229.83     7418.54    577.34 o 
   3   1   6     4403.74     5765.92    455.61 o 
   4   1   6     1834.53     2677.08    178.26 o 
   5   1   6        5.74       12.51      4.83 o 
   6   1   6      285.41      211.80     11.59 o 
   7   1   6      207.91      219.44     25.97 o 
   8   1   6      478.47      442.77     20.24 o 
   9   1   6       97.19      111.97     13.90 o 
  10   1   6      195.53      186.59     17.36 o 
  11   1   6       26.01       13.69     12.15 o 
 -11   2   6      576.52      563.69     34.64 o 
 -10   2   6      474.07      466.60     27.87 o 
  -9   2   6        6.51       -0.85      7.60 o 
  -8   2   6       69.86       60.30     11.46 o 
  -7   2   6      113.64      117.67     14.09 o 
  -6   2   6      221.68      179.64     10.09 o 
  -5   2   6     2748.98     2374.33     65.15 o 
  -4   2   6     1388.46     1326.89     37.88 o 
  -3   2   6     2804.68     2162.88    119.73 o 
  -2   2   6     4933.53     5052.63    180.67 o 
  -1   2   6      334.73      344.73      9.32 o 
   0   2   6      198.87      133.79      7.13 o 
   1   2   6     7050.57     6545.86    286.95 o 
   2   2   6     9258.05    10213.21    333.98 o 
   3   2   6     7755.17     7872.06    233.61 o 
   4   2   6     8242.83     7857.33    223.46 o 
   5   2   6     7045.33     7363.37    210.30 o 
   6   2   6     1086.94      934.22     31.60 o 
   7   2   6     3064.16     2889.43     86.71 o 
   8   2   6       60.60       59.24      8.82 o 
   9   2   6     1218.28     1207.74     42.00 o 
  10   2   6     1403.27     1467.80     67.68 o 
  11   2   6      142.50      158.57     18.02 o 
 -11   3   6       16.47       30.96     12.67 o 
 -10   3   6        1.60        2.09      7.56 o 
  -9   3   6      784.69      711.72     27.64 o 
  -8   3   6     3753.68     3693.51     84.13 o 
  -7   3   6       34.49       46.83     11.83 o 
  -6   3   6       17.61       13.76     12.92 o 
  -5   3   6      144.75      121.27      8.32 o 
  -4   3   6      402.39      477.58     18.63 o 
  -3   3   6    28628.68    28002.04    722.67 o 
  -2   3   6      307.11      269.99     20.71 o 
  -1   3   6     6856.10     5978.29    219.65 o 
   0   3   6    12198.63    11652.77    301.97 o 
   1   3   6     6873.62     7179.34    220.41 o 
   2   3   6     1111.99     1282.68     34.50 o 
   3   3   6     2868.71     2775.11     68.85 o 
   4   3   6      999.68      942.34     48.36 o 
   5   3   6     2570.42     2338.90     69.97 o 
   6   3   6     3936.51     3977.54    116.56 o 
   7   3   6      199.58      217.37     13.27 o 
   8   3   6     1904.06     1884.33     59.79 o 
   9   3   6       88.17       91.08     11.10 o 
  10   3   6      294.66      265.85     22.04 o 
  11   3   6      868.42      890.54     46.96 o 
 -11   4   6       47.27       59.73     14.51 o 
 -10   4   6      597.64      699.49     41.09 o 
  -9   4   6       38.70       34.36     10.05 o 
  -7   4   6      316.41      295.04     21.39 o 
  -6   4   6      327.06      301.10     16.28 o 
  -5   4   6       63.62       91.93      7.13 o 
  -4   4   6     3299.01     3288.63     88.85 o 
  -3   4   6        6.33        3.34      5.37 o 
  -2   4   6       11.78       14.46      4.16 o 
  -1   4   6      273.36      292.30     12.38 o 
   0   4   6     7612.45     7199.46    187.28 o 
   1   4   6     1470.71     1417.61     32.27 o 
   2   4   6     2445.60     2372.31     46.59 o 
   3   4   6     2500.28     2584.47     50.53 o 
   4   4   6      248.62      219.08     11.74 o 
   5   4   6     1395.00     1357.65     42.89 o 
   6   4   6     1814.81     1778.63     55.38 o 
   7   4   6      837.61      823.27     30.24 o 
   8   4   6      350.22      327.87     17.79 o 
   9   4   6      385.92      396.59     21.06 o 
  10   4   6      146.11      160.11     14.18 o 
  11   4   6       14.56       20.44     12.24 o 
 -10   5   6      983.24     1031.67     65.73 o 
  -9   5   6       64.63       67.21     10.66 o 
  -8   5   6      339.19      314.75     26.65 o 
  -7   5   6      185.85      193.51     19.04 o 
  -6   5   6      265.65      226.69     12.50 o 
  -5   5   6     1410.98     1452.11     35.32 o 
  -4   5   6      492.40      502.77     14.57 o 
  -3   5   6     4322.73     3902.35    104.62 o 
  -2   5   6       43.22       38.11      5.34 o 
  -1   5   6     2539.49     2545.45     61.20 o 
   0   5   6    14117.67    15416.84    331.95 o 
   1   5   6        5.00        8.04      3.02 o 
   2   5   6     8811.26     9807.53    187.49 o 
   3   5   6     6609.47     6928.63    132.77 o 
   4   5   6      546.78      690.55     31.62 o 
   5   5   6     3853.28     3937.19    115.25 o 
   6   5   6       58.68       41.83      7.79 o 
   7   5   6      121.77      111.65     10.84 o 
   8   5   6     1639.72     1619.52     53.18 o 
   9   5   6       90.67       94.00     11.98 o 
  10   5   6     1635.47     1547.70     53.47 o 
  11   5   6      985.47     1049.17     70.65 o 
 -10   6   6       21.11       13.38      9.84 o 
  -9   6   6       63.91       48.12     10.66 o 
  -8   6   6     2328.79     2392.98    104.43 o 
  -7   6   6     1179.94     1197.59     57.64 o 
  -6   6   6      211.95      205.93     19.42 o 
  -5   6   6     1058.66     1156.16     54.23 o 
  -4   6   6       66.21       83.59      5.70 o 
  -3   6   6      306.30      278.81      9.93 o 
  -2   6   6     1135.54     1105.73     32.75 o 
  -1   6   6     6734.42     6334.89    140.38 o 
   1   6   6    26749.24    27624.61    701.88 o 
   2   6   6     6512.49     7456.84    143.26 o 
   3   6   6      118.85       90.98      9.26 o 
   4   6   6      905.64     1038.43     34.17 o 
   5   6   6     2275.47     2293.29     69.77 o 
   6   6   6     3610.76     3774.65    111.89 o 
   7   6   6     3410.54     3429.28    103.18 o 
   8   6   6      906.27      932.42     51.69 o 
   9   6   6      214.99      178.12     14.80 o 
  10   6   6      550.31      593.04     27.82 o 
  11   6   6      749.65      710.00     32.63 o 
 -10   7   6      173.16      165.71     14.77 o 
  -9   7   6      457.38      527.47     30.06 o 
  -8   7   6       41.85       21.22     14.78 o 
  -7   7   6       69.72       77.58     16.37 o 
  -6   7   6     3246.52     3229.43    134.74 o 
  -5   7   6     5470.97     5360.15    215.25 o 
  -4   7   6     2944.52     2919.95     70.02 o 
  -3   7   6     4571.55     4351.39    123.85 o 
  -2   7   6     1752.95     1663.69     50.64 o 
  -1   7   6        6.28        5.02      4.74 o 
   0   7   6     5638.93     6038.83    169.95 o 
   1   7   6     9605.05    10061.88    278.26 o 
   2   7   6       12.71       11.83      3.64 o 
   3   7   6    10931.30    11562.17    264.46 o 
   4   7   6      345.15      365.81     21.89 o 
   5   7   6      694.45      648.46     24.75 o 
   6   7   6       37.79       57.60      9.06 o 
   7   7   6     1030.93     1073.87     50.88 o 
   8   7   6      617.83      555.04     24.95 o 
   9   7   6      301.17      269.29     17.44 o 
  10   7   6       38.38       30.36     20.84 o 
  11   7   6        9.34        8.23     11.40 o 
  -9   8   6      352.23      414.69     32.46 o 
  -8   8   6       88.58       84.05     17.75 o 
  -7   8   6        7.04       12.71     13.75 o 
  -6   8   6     1322.85     1256.96     60.44 o 
  -5   8   6       48.35       17.52     12.28 o 
  -4   8   6      266.50      277.23     22.04 o 
  -3   8   6      871.18      802.30     26.75 o 
  -2   8   6      221.09      213.11     18.55 o 
  -1   8   6     8275.26     8465.73    237.66 o 
   0   8   6     1279.30     1440.45     43.63 o 
   1   8   6      719.40      642.16     18.19 o 
   2   8   6      150.68      127.97      6.77 o 
   3   8   6       56.70       45.05      6.46 o 
   4   8   6      313.92      330.91     30.51 o 
   5   8   6     2812.75     2739.34     82.88 o 
   6   8   6     1515.94     1501.28     52.97 o 
   7   8   6      999.46     1001.32     36.33 o 
   8   8   6       17.87       25.42      9.05 o 
   9   8   6        0.04       -4.47      9.31 o 
  10   8   6     1611.10     1616.10     56.67 o 
  11   8   6       11.09       24.58     12.29 o 
  -9   9   6      137.52      133.45     14.14 o 
  -8   9   6       17.04       -0.61     14.73 o 
  -7   9   6       60.72       38.18     15.14 o 
  -6   9   6      356.22      376.57     29.43 o 
  -5   9   6      146.32      105.68     16.84 o 
  -4   9   6        0.20      -14.64      9.76 o 
  -3   9   6      804.31      748.75     25.89 o 
  -2   9   6       20.67       16.60      5.91 o 
  -1   9   6      362.86      350.82     15.52 o 
   0   9   6     2206.49     2210.75     65.30 o 
   1   9   6      662.86      674.37     16.79 o 
   2   9   6      342.88      334.67     15.07 o 
   3   9   6       22.62       20.99      7.62 o 
   4   9   6      744.18      836.01     36.19 o 
   5   9   6     5112.20     5122.59    149.93 o 
   6   9   6     1282.69     1257.78     43.00 o 
   7   9   6      435.98      453.78     33.18 o 
   8   9   6     1774.35     1709.94     57.53 o 
   9   9   6      391.23      418.79     23.98 o 
  10   9   6       26.44       32.92     14.97 o 
  -8  10   6      333.95      332.60     29.63 o 
  -7  10   6       44.29       23.35     15.30 o 
  -6  10   6      963.38      936.92     50.08 o 
  -5  10   6      728.80      767.77     42.94 o 
  -4  10   6     1963.22     2041.28     89.61 o 
  -3  10   6       17.64       13.97     10.90 o 
  -2  10   6        7.54        0.52      6.63 o 
  -1  10   6     3002.28     3169.99    126.63 o 
   0  10   6      684.09      649.72     62.54 o 
   1  10   6      137.41      127.36      8.06 o 
   2  10   6      136.03      179.17      9.36 o 
   3  10   6      203.46      199.59      9.42 o 
   4  10   6     2644.78     2681.37     81.32 o 
   5  10   6     5448.25     5676.26    165.72 o 
   6  10   6      165.20      179.16     13.70 o 
   7  10   6      505.23      466.50     22.92 o 
   8  10   6     1167.08     1154.72     42.83 o 
   9  10   6     1039.57      987.01     39.91 o 
  10  10   6     2585.91     2499.51     82.18 o 
  -7  11   6      664.46      622.85     41.21 o 
  -6  11   6      358.65      380.34     30.64 o 
  -5  11   6      798.54      803.51     45.11 o 
  -4  11   6      357.11      341.21     27.10 o 
  -3  11   6      722.74      743.89     40.65 o 
  -2  11   6     1714.86     1708.87     53.06 o 
  -1  11   6      451.78      468.36     19.88 o 
   0  11   6      773.17      845.63     24.48 o 
   1  11   6     1685.57     1862.64     40.43 o 
   2  11   6      211.16      228.56      9.14 o 
   3  11   6       64.81       97.75     10.84 o 
   4  11   6        7.43        9.50      7.42 o 
   5  11   6      225.84      208.16     14.08 o 
   6  11   6      104.42       98.56     11.53 o 
   7  11   6      474.08      480.93     24.06 o 
   8  11   6        0.87        5.28     10.70 o 
   9  11   6        0.36        2.18     11.25 o 
  -7  12   6      274.37      269.83     28.34 o 
  -6  12   6      791.55      765.70     45.84 o 
  -5  12   6      169.78      190.87     22.14 o 
  -4  12   6      132.33      137.74     19.00 o 
  -3  12   6      867.41      763.55     42.57 o 
  -2  12   6       17.35       36.08     13.02 o 
  -1  12   6      340.93      306.59     30.30 o 
   0  12   6      246.10      252.03     12.49 o 
   1  12   6       11.32        0.92      6.28 o 
   2  12   6      658.36      748.65     19.52 o 
   3  12   6     3360.32     3576.96     87.10 o 
   4  12   6     1275.88     1220.29     34.23 o 
   5  12   6      269.61      255.10     16.01 o 
   6  12   6      319.42      322.57     18.59 o 
   7  12   6       56.72       73.51     17.20 o 
   8  12   6       10.63       -5.31     13.87 o 
   9  12   6      263.77      231.03     19.31 o 
  -6  13   6       20.01       17.77     16.98 o 
  -5  13   6      376.71      435.95     33.62 o 
  -4  13   6       61.72       58.18     16.83 o 
  -3  13   6       21.00       -3.80     13.20 o 
  -2  13   6       11.52       -0.93     11.99 o 
  -1  13   6      268.78      265.95     12.91 o 
   0  13   6      967.56     1083.98     30.78 o 
   1  13   6      256.56      286.16     18.70 o 
   2  13   6     1033.94     1025.03     29.44 o 
   3  13   6      429.14      486.16     18.34 o 
   4  13   6     1228.54     1143.26     33.70 o 
   5  13   6      532.85      545.21     24.57 o 
   6  13   6     1149.29     1107.87     40.84 o 
   7  13   6       28.57       -0.99     15.08 o 
   8  13   6       60.75       49.53     21.10 o 
  -4  14   6       22.36      -10.24     15.40 o 
  -3  14   6      373.24      346.14     29.62 o 
  -2  14   6      215.60      232.54     24.19 o 
  -1  14   6      371.92      344.71     28.51 o 
   0  14   6      158.35      162.11     13.25 o 
   1  14   6       31.15       14.44      7.89 o 
   2  14   6      806.80      808.75     25.39 o 
   3  14   6      110.80      129.19     11.89 o 
   4  14   6      637.18      642.01     27.19 o 
   5  14   6      508.20      504.70     20.40 o 
   6  14   6      580.67      613.43     23.60 o 
   7  14   6     1373.30     1360.77     49.54 o 
  -3  15   6      991.22     1138.31     60.92 o 
  -2  15   6     1093.11     1209.24     62.81 o 
  -1  15   6       73.39       66.41     17.56 o 
   0  15   6     1390.28     1496.58     71.30 o 
   1  15   6       50.74       64.87     17.06 o 
   2  15   6      273.66      209.01     22.31 o 
   3  15   6      195.75      213.32     23.40 o 
   4  15   6        7.22       -2.50      8.24 o 
   5  15   6        1.76        0.92      8.47 o 
   0  16   6      127.79      119.08     20.52 o 
  -5 -12   7      407.36      403.48     36.12 o 
  -4 -12   7     1118.06     1155.45     61.44 o 
  -3 -12   7     1171.91     1154.27     61.00 o 
  -2 -12   7      760.44      800.87     47.02 o 
  -1 -12   7      263.24      194.31     23.64 o 
   0 -12   7       73.18       70.64     19.29 o 
   1 -12   7       71.11       74.15     13.86 o 
   2 -12   7       41.41       39.17     13.20 o 
  -6 -11   7     2019.24     2045.90     95.28 o 
  -5 -11   7      491.17      504.40     37.19 o 
  -4 -11   7     1266.74     1347.54     67.45 o 
  -3 -11   7      122.97       77.91     18.18 o 
  -2 -11   7       14.09      -19.36     14.41 o 
  -1 -11   7     1156.85     1226.55     61.26 o 
   0 -11   7       61.20       91.43     18.25 o 
   1 -11   7      333.62      300.64     18.64 o 
   2 -11   7       32.73       11.60     11.04 o 
   3 -11   7       71.70       39.82     12.14 o 
   4 -11   7      432.78      420.94     23.92 o 
  -8 -10   7       83.53       60.34     20.21 o 
  -7 -10   7       68.94       28.25     18.48 o 
  -6 -10   7      222.88      233.59     24.53 o 
  -5 -10   7      140.82       93.88     18.40 o 
  -4 -10   7      252.35      182.75     21.50 o 
  -3 -10   7        2.62      -21.51     14.34 o 
  -2 -10   7      819.77      864.91     46.68 o 
  -1 -10   7       77.95       96.57     17.30 o 
   0 -10   7     1647.58     1654.38     55.38 o 
   1 -10   7     1294.78     1253.96     44.33 o 
   2 -10   7      264.96      294.46     18.40 o 
   3 -10   7      842.78      821.13     32.81 o 
   4 -10   7        2.93       -5.07      9.93 o 
   5 -10   7      375.17      331.59     20.69 o 
  -8  -9   7       79.27       90.41     19.56 o 
  -7  -9   7      107.34       77.24     18.07 o 
  -6  -9   7       98.21       33.01     16.57 o 
  -5  -9   7       71.71       57.40     17.22 o 
  -4  -9   7       87.51       61.50     16.60 o 
  -3  -9   7        7.85      -17.05     13.48 o 
  -2  -9   7     5512.51     5838.00    241.48 o 
  -1  -9   7     9517.95     9513.61    387.34 o 
   0  -9   7     1603.29     1631.00     56.23 o 
   1  -9   7     1235.15     1133.37     40.10 o 
   2  -9   7        0.34       -6.06      8.66 o 
   3  -9   7      486.90      494.37     23.46 o 
   4  -9   7     3938.41     3667.31    112.74 o 
   5  -9   7     1790.50     1857.72     61.78 o 
   6  -9   7      378.82      340.00     21.11 o 
  -9  -8   7      104.52       92.35     13.20 o 
  -8  -8   7       90.69      104.45     12.34 o 
  -7  -8   7     1274.79     1317.11     92.80 o 
  -6  -8   7     2923.47     2873.18     86.58 o 
  -5  -8   7      631.27      673.18     39.08 o 
  -4  -8   7      145.51      105.79     16.56 o 
  -3  -8   7       35.18       36.71     13.61 o 
  -2  -8   7      979.69     1137.62     55.03 o 
  -1  -8   7     3070.10     3075.06     94.31 o 
   0  -8   7     1639.75     1684.81     54.75 o 
   1  -8   7     1314.08     1219.78     41.66 o 
   2  -8   7      200.73      177.33     12.88 o 
   3  -8   7     2347.22     2206.80     70.08 o 
   4  -8   7       77.62       60.03     10.33 o 
   5  -8   7      124.43       94.91     11.77 o 
   6  -8   7      875.42      898.50     34.77 o 
   7  -8   7      520.10      537.00     27.68 o 
 -10  -7   7       32.84       14.73     11.47 o 
  -9  -7   7      455.02      491.23     24.26 o 
  -8  -7   7      359.83      387.79     20.65 o 
  -7  -7   7      230.53      262.44     15.96 o 
  -6  -7   7      670.90      700.69     20.86 o 
  -5  -7   7      403.58      405.75     18.30 o 
  -4  -7   7      492.48      508.54     20.14 o 
  -3  -7   7     3544.64     3607.40    151.30 o 
  -2  -7   7      822.63      830.44     42.29 o 
  -1  -7   7       92.01       75.33      9.29 o 
   0  -7   7      469.16      459.54     20.31 o 
   1  -7   7      733.26      691.07     26.50 o 
   2  -7   7      825.82      820.26     30.21 o 
   3  -7   7       71.56       68.36      9.54 o 
   4  -7   7      159.86      159.82     12.37 o 
   5  -7   7        0.03      -11.52      7.68 o 
   6  -7   7        1.63       -1.79      8.56 o 
   7  -7   7        5.61        6.06      9.51 o 
   8  -7   7       36.18       43.19     12.03 o 
 -10  -6   7        0.74        0.30     12.17 o 
  -9  -6   7      124.51      138.05     17.93 o 
  -8  -6   7        3.35       18.43      9.22 o 
  -7  -6   7       16.98       21.95      8.57 o 
  -6  -6   7      952.83      939.29     36.05 o 
  -5  -6   7        1.24      -13.46     17.99 o 
  -4  -6   7     1729.55     1729.81     52.99 o 
  -3  -6   7      478.20      442.58     17.24 o 
  -2  -6   7     5678.96     5269.63    158.68 o 
  -1  -6   7     1824.78     1730.68     54.65 o 
   0  -6   7     3682.49     3427.65    112.97 o 
   1  -6   7      197.49      169.84     10.94 o 
   2  -6   7       99.35       80.73      8.79 o 
   3  -6   7     1123.10     1139.82     38.72 o 
   4  -6   7       46.05       48.61      8.79 o 
   5  -6   7      451.28      433.64     20.41 o 
   6  -6   7       25.23       20.41      8.81 o 
   7  -6   7       29.51       23.23     12.16 o 
   8  -6   7      248.17      271.27     21.24 o 
   9  -6   7       19.77       25.07      9.86 o 
 -10  -5   7      423.01      456.20     31.30 o 
  -9  -5   7        3.65        3.26      9.76 o 
  -8  -5   7      232.17      249.82     16.42 o 
  -6  -5   7      477.54      572.95     38.72 o 
  -5  -5   7      248.82      318.97     25.24 o 
  -4  -5   7     2516.73     2575.17     76.02 o 
  -3  -5   7      521.83      536.11     27.27 o 
  -2  -5   7     1972.35     2072.59     50.91 o 
  -1  -5   7        6.81        0.23      3.82 o 
   0  -5   7     3497.54     3124.92     93.70 o 
   1  -5   7     1411.96     1318.18     42.47 o 
   2  -5   7     7645.33     7087.41    207.90 o 
   3  -5   7     6324.06     5947.66    175.56 o 
   4  -5   7        5.30        7.94      7.09 o 
   5  -5   7      832.37      719.45     29.13 o 
   6  -5   7     1449.04     1356.65     46.07 o 
   7  -5   7      411.99      436.70     26.47 o 
   8  -5   7      482.94      427.70     25.94 o 
   9  -5   7       61.97       52.25      9.93 o 
 -11  -4   7      166.57      154.47     20.36 o 
 -10  -4   7      421.77      519.62     34.29 o 
  -9  -4   7     1693.17     2115.25     93.32 o 
  -6  -4   7     1310.39     1378.14     68.20 o 
  -5  -4   7      384.06      406.39     11.67 o 
  -4  -4   7     4056.80     3958.05    114.15 o 
  -3  -4   7     2501.41     2483.08     72.63 o 
  -2  -4   7     6232.51     5958.68    140.27 o 
  -1  -4   7       50.04       37.16      5.96 o 
   0  -4   7      209.33      200.99     11.54 o 
   1  -4   7     2391.98     2288.68     69.44 o 
   2  -4   7       29.61       12.34      7.74 o 
   3  -4   7       41.25       22.54      6.74 o 
   4  -4   7     1290.38     1263.87     41.74 o 
   5  -4   7      353.11      300.08     16.24 o 
   6  -4   7     1229.34     1098.16     38.27 o 
   7  -4   7      903.72      824.49     51.06 o 
   8  -4   7      512.38      504.90     44.79 o 
   9  -4   7      471.59      478.01     31.13 o 
  10  -4   7       10.81       16.57     18.22 o 
 -11  -3   7      234.77      234.43     23.22 o 
 -10  -3   7       81.19      101.99     15.16 o 
  -8  -3   7      361.24      385.05     14.19 o 
  -7  -3   7       10.87       19.38      6.45 o 
  -6  -3   7      784.88      843.78     29.84 o 
  -5  -3   7      466.00      458.14     12.35 o 
  -4  -3   7     2342.33     2286.17     45.89 o 
  -3  -3   7       21.10       23.09      7.17 o 
  -2  -3   7        2.80        9.45      3.54 o 
  -1  -3   7     2247.44     2082.80     62.91 o 
   0  -3   7     1652.33     1791.44     54.69 o 
   1  -3   7       77.53       61.91      6.15 o 
   2  -3   7        1.63       12.63      8.09 o 
   3  -3   7        2.13        3.66      3.76 o 
   4  -3   7      992.85     1111.31     28.86 o 
   5  -3   7     1540.93     1877.18    100.98 o 
   6  -3   7      164.40      143.69     11.72 o 
   7  -3   7      578.60      527.96     27.39 o 
   8  -3   7      477.35      434.35     21.85 o 
   9  -3   7       18.16       -7.74     16.02 o 
  10  -3   7        0.11      -19.73     16.46 o 
 -11  -2   7      703.70      692.09     39.88 o 
 -10  -2   7      343.89      403.01     29.01 o 
  -8  -2   7      664.30      691.47     20.00 o 
  -7  -2   7       23.55       29.84      6.37 o 
  -6  -2   7      110.41      131.07     26.06 o 
  -5  -2   7     1472.19     1360.96     28.59 o 
  -4  -2   7     3004.06     3038.22     59.89 o 
  -3  -2   7      366.58      400.65     15.29 o 
  -2  -2   7     3789.88     3871.69     91.38 o 
  -1  -2   7      311.77      416.84     15.44 o 
   0  -2   7      622.75      581.41     30.05 o 
   1  -2   7      163.01      185.92     12.86 o 
   2  -2   7     3574.59     4192.78    233.75 o 
   3  -2   7     1739.51     2106.72    181.10 o 
   4  -2   7      133.99      162.96     22.04 o 
   5  -2   7      109.13      113.23      7.80 o 
   6  -2   7       86.21      131.87      7.82 o 
   7  -2   7      460.68      395.93     51.90 o 
   8  -2   7     1467.98     1343.25     46.47 o 
   9  -2   7     1710.91     1419.22     73.41 o 
  10  -2   7      292.93      243.39     27.74 o 
 -11  -1   7      640.15      651.91     38.54 o 
 -10  -1   7     1024.15     1002.86     51.05 o 
  -9  -1   7      349.05      352.40     16.77 o 
  -8  -1   7     2085.54     2078.95     49.17 o 
  -7  -1   7      949.21      936.42     24.53 o 
  -6  -1   7        6.77        3.58      4.97 o 
  -5  -1   7      343.51      323.53     11.04 o 
  -4  -1   7      490.79      428.88     15.37 o 
  -3  -1   7       89.24      102.03      6.73 o 
  -2  -1   7    34279.71    33322.99    768.88 o 
  -1  -1   7     1118.96     1116.63     27.83 o 
   0  -1   7    15912.19    15360.95    443.15 o 
   1  -1   7     4630.47     5320.13    323.36 o 
   2  -1   7     6891.45    11366.25    268.79 o 
   3  -1   7     1438.17     2286.93     62.12 o 
   4  -1   7     3207.17     4920.59    101.07 o 
   5  -1   7      851.29     1256.88     96.48 o 
   6  -1   7     4433.39     4380.63    169.76 o 
   7  -1   7     1390.27     1371.32     78.35 o 
   8  -1   7      755.42      690.37     66.05 o 
   9  -1   7      163.95      142.37     16.13 o 
  10  -1   7      918.19      813.78     50.42 o 
  11  -1   7      404.52      303.44     31.02 o 
 -11   0   7      623.02      679.16     39.84 o 
 -10   0   7      121.98      101.17     15.44 o 
  -9   0   7        6.57       16.93      6.52 o 
  -8   0   7        3.48       12.62      5.79 o 
  -7   0   7     4676.00     4554.72    108.08 o 
  -6   0   7     9848.07     9084.56    237.15 o 
  -5   0   7     3267.32     3239.27     87.71 o 
  -4   0   7     7371.50     7157.09    156.88 o 
  -3   0   7       66.84       54.84     13.10 o 
  -2   0   7     6663.95     6488.27    219.07 o 
  -1   0   7     1316.34     1440.39     43.02 o 
   0   0   7     1284.75      860.63     21.78 o 
   1   0   7     3219.03     3398.50     99.77 o 
   2   0   7     6897.06     9402.59    561.91 o 
   3   0   7      426.96      692.92     19.38 o 
   4   0   7     4531.46     7308.06    170.05 o 
   5   0   7      212.99      271.58     20.81 o 
   6   0   7     1280.90     1543.43    107.31 o 
   7   0   7      483.56      476.32     19.87 o 
   8   0   7      122.45      133.12     12.72 o 
   9   0   7      258.92      240.47     18.79 o 
  10   0   7       79.71       74.45     11.73 o 
  11   0   7        1.63       -7.13     19.35 o 
 -11   1   7      181.82      173.11     19.76 o 
 -10   1   7      340.29      342.96     25.64 o 
  -9   1   7      937.96      937.42     25.83 o 
  -8   1   7      105.14      101.20      8.09 o 
  -7   1   7       60.80       69.52      6.70 o 
  -6   1   7       20.49       23.45      6.37 o 
  -5   1   7       40.26       15.81      5.77 o 
  -4   1   7    14323.17    13508.69    297.86 o 
  -3   1   7      582.97      673.43     17.04 o 
  -2   1   7     6157.52     5622.85    108.87 o 
  -1   1   7     2308.67     2592.24     60.10 o 
   0   1   7     4800.69     4069.43    132.36 o 
   1   1   7     2934.39     2941.40     59.74 o 
   2   1   7      283.82      267.67     10.94 o 
   3   1   7      907.00     1195.55     37.05 o 
   4   1   7     1538.69     2149.28    169.77 o 
   5   1   7      327.87      371.58     15.41 o 
   6   1   7     1441.57     1516.21     66.72 o 
   7   1   7       14.83       23.92      6.66 o 
   8   1   7       10.31        5.61      6.84 o 
   9   1   7     2640.41     2692.35    113.65 o 
  10   1   7       29.04       14.21     10.03 o 
  11   1   7      902.62      993.89     50.19 o 
 -11   2   7      218.17      249.73     21.72 o 
 -10   2   7       18.49       -0.45      8.30 o 
  -9   2   7      496.85      430.97     16.06 o 
  -8   2   7      711.23      646.18     19.74 o 
  -7   2   7      787.38      731.89     24.96 o 
  -6   2   7     1199.20     1181.43     35.44 o 
  -5   2   7        1.31        5.47      5.04 o 
  -4   2   7     5191.40     5206.81    178.39 o 
  -3   2   7       11.70        7.91      4.26 o 
  -2   2   7     3085.34     3050.86     81.22 o 
  -1   2   7     4413.69     4058.64     78.94 o 
   0   2   7     5221.04     5451.67    105.78 o 
   1   2   7     1444.49     1171.48     23.83 o 
   2   2   7     1821.79     1905.69     79.15 o 
   3   2   7      708.81      702.17     23.02 o 
   4   2   7     3078.36     3123.86    163.83 o 
   5   2   7     4255.19     4055.81    117.72 o 
   6   2   7     1718.61     1747.51     54.04 o 
   7   2   7     1879.72     1823.45     57.05 o 
   8   2   7      224.21      260.42     15.05 o 
   9   2   7      150.75      133.29     12.31 o 
  10   2   7       72.79       72.32     13.22 o 
  11   2   7      137.56      118.48     16.96 o 
 -11   3   7      343.28      309.73     24.60 o 
 -10   3   7      580.41      553.49     24.55 o 
  -9   3   7      245.01      249.74     14.65 o 
  -8   3   7       22.11       22.43      6.49 o 
  -7   3   7     3003.53     2949.99     81.58 o 
  -6   3   7       11.81        5.18      6.13 o 
  -5   3   7     4438.62     4102.91    110.05 o 
  -4   3   7     5515.97     5402.29    142.89 o 
  -3   3   7      406.00      297.52     12.35 o 
  -2   3   7     2255.73     2207.85     59.94 o 
  -1   3   7     4248.13     4079.51    132.22 o 
   0   3   7       28.50       18.96      3.60 o 
   1   3   7     2811.32     2510.84     55.85 o 
   2   3   7     2298.93     1925.14     43.89 o 
   3   3   7      367.28      275.02      9.03 o 
   4   3   7     6872.17     6959.22    198.85 o 
   5   3   7       92.25       92.49      7.67 o 
   6   3   7      227.52      209.90     12.39 o 
   7   3   7     6193.58     6082.01    176.30 o 
   8   3   7     1508.29     1519.22     49.73 o 
   9   3   7     1134.83     1104.85     39.64 o 
  10   3   7       61.62       62.70     21.79 o 
  11   3   7       65.81       62.82     14.41 o 
 -11   4   7       45.68       47.88     13.93 o 
 -10   4   7      224.67      237.18     15.93 o 
  -9   4   7     2900.97     2958.24     88.67 o 
  -8   4   7     2442.45     2417.10     68.90 o 
  -7   4   7      275.32      266.26     15.07 o 
  -6   4   7      309.08      280.25     14.29 o 
  -5   4   7     2266.29     2129.87     59.81 o 
  -4   4   7     3505.06     3200.02     92.32 o 
  -3   4   7     9909.99     9391.75    245.24 o 
  -2   4   7     5167.53     4535.03    119.77 o 
  -1   4   7       14.66        9.45      3.73 o 
   0   4   7     3236.95     3023.53     80.18 o 
   1   4   7       86.40      111.54      5.15 o 
   2   4   7      602.97      603.95     17.66 o 
   3   4   7      544.87      607.12     13.53 o 
   4   4   7      300.99      295.38     13.49 o 
   5   4   7       90.41      111.68      8.74 o 
   6   4   7     1122.62     1087.92     36.49 o 
   7   4   7       71.13       71.09      9.20 o 
   8   4   7      177.02      172.45     13.01 o 
   9   4   7      390.10      353.29     18.80 o 
  10   4   7       73.28       74.60     11.78 o 
  11   4   7        4.69        6.92     11.76 o 
 -10   5   7       14.19        1.81      9.37 o 
  -9   5   7       11.53       15.08      8.50 o 
  -8   5   7       95.51       82.65     16.02 o 
  -7   5   7      746.16      667.89     24.75 o 
  -6   5   7      308.42      282.28     14.94 o 
  -5   5   7     1039.18     1113.26     34.36 o 
  -4   5   7     1958.07     1791.70     51.13 o 
  -3   5   7      162.62      184.66      9.94 o 
  -2   5   7       48.85       55.91      5.91 o 
  -1   5   7       22.06       21.31      6.63 o 
   0   5   7       48.05       43.04      7.74 o 
   1   5   7      202.42      238.95      8.41 o 
   2   5   7     1370.72     1568.99     31.60 o 
   3   5   7     4630.14     4772.48     92.36 o 
   4   5   7        7.02        7.34      4.87 o 
   5   5   7     2318.40     2300.95     69.62 o 
   6   5   7     1907.05     1820.66     57.06 o 
   7   5   7     5117.61     4933.14    144.84 o 
   8   5   7     1714.98     1813.04     58.72 o 
   9   5   7     2191.95     2214.94     70.76 o 
  10   5   7      934.83      909.18     36.10 o 
  11   5   7        1.30       -7.92      9.38 o 
 -10   6   7        4.59        3.76      9.65 o 
  -9   6   7      354.37      351.13     19.64 o 
  -8   6   7      442.79      489.18     33.95 o 
  -7   6   7       37.98       24.15     13.25 o 
  -6   6   7      886.96      867.01     29.35 o 
  -5   6   7       63.72       45.92      7.72 o 
  -4   6   7     1313.56     1428.69     42.17 o 
  -3   6   7     5216.04     5032.57    133.81 o 
  -2   6   7     1889.36     2224.86     71.66 o 
  -1   6   7      446.94      451.73     12.88 o 
   0   6   7       11.09        8.89      4.12 o 
   1   6   7     2293.99     2387.21     53.65 o 
   2   6   7    14189.33    14780.81    282.31 o 
   3   6   7     4639.04     5063.95     97.91 o 
   4   6   7      682.67      654.34     17.94 o 
   5   6   7     7763.45     7881.94    225.95 o 
   6   6   7      107.11      107.14     19.90 o 
   7   6   7     1237.60     1230.16     42.21 o 
   8   6   7      661.74      608.68     26.03 o 
   9   6   7     1501.04     1441.86     49.81 o 
  10   6   7      490.33      481.60     25.49 o 
  11   6   7     2570.48     2507.18     81.61 o 
 -10   7   7       77.42       96.76     17.81 o 
  -9   7   7      716.64      655.71     42.07 o 
  -8   7   7     1450.73     1465.90     70.23 o 
  -7   7   7     1288.61     1262.81     61.43 o 
  -6   7   7        4.44       -7.40     11.77 o 
  -5   7   7       95.98       74.28     14.26 o 
  -4   7   7     1281.80     1272.49     38.86 o 
  -3   7   7     2490.29     2394.49     54.89 o 
  -2   7   7     1602.28     1757.67     40.99 o 
  -1   7   7     6124.40     6511.66    143.42 o 
   0   7   7     2542.00     2674.84     84.17 o 
   1   7   7      249.12      260.50      9.37 o 
   2   7   7       24.30       23.85      3.63 o 
   3   7   7      382.42      364.89     14.06 o 
   4   7   7     6670.84     6651.80    153.43 o 
   5   7   7     7825.83     7863.84    226.23 o 
   6   7   7    11522.77    11740.02    335.24 o 
   7   7   7     2603.02     2442.43     75.95 o 
   8   7   7      102.29       98.68     20.89 o 
   9   7   7      110.36      143.39     13.74 o 
  10   7   7      709.19      698.57     31.44 o 
  11   7   7      272.80      242.44     19.41 o 
  -9   8   7       53.76       30.92     17.77 o 
  -8   8   7       21.13       22.58     15.25 o 
  -7   8   7     1816.76     1811.24     82.75 o 
  -6   8   7     1599.99     1581.61     72.95 o 
  -5   8   7     6384.65     5938.15    238.27 o 
  -4   8   7     1438.09     1397.89     63.52 o 
  -3   8   7       85.07       89.16     12.57 o 
  -2   8   7     2310.10     2447.69     71.41 o 
  -1   8   7     1414.57     1410.12     42.94 o 
   0   8   7     1311.25     1298.29     39.74 o 
   1   8   7      657.37      741.99     24.56 o 
   2   8   7       28.73       50.59      5.03 o 
   3   8   7      107.56      140.74      7.68 o 
   4   8   7      920.14      926.05     32.23 o 
   5   8   7     2240.65     2036.90     63.46 o 
   6   8   7       10.12       -3.88      7.50 o 
   7   8   7       77.77       60.30      9.81 o 
   8   8   7      103.13       96.77     11.81 o 
   9   8   7      582.71      597.98     28.09 o 
  10   8   7       10.56       15.16     11.13 o 
  -9   9   7      209.47      207.95     25.41 o 
  -8   9   7        6.37        9.12     15.29 o 
  -7   9   7       20.98       30.03     14.75 o 
  -6   9   7      277.17      223.45     22.25 o 
  -5   9   7      442.21      352.97     27.31 o 
  -4   9   7      309.79      285.29     23.28 o 
  -3   9   7        1.58       -1.84      9.27 o 
  -2   9   7      337.71      352.21     15.42 o 
  -1   9   7      747.42      715.58     24.81 o 
   0   9   7      201.57      191.50     11.00 o 
   1   9   7     1328.67     1350.17     34.33 o 
   2   9   7      258.25      286.01     14.56 o 
   3   9   7      258.71      255.34     16.52 o 
   4   9   7      188.85      188.18     13.53 o 
   5   9   7     1285.85     1239.51     50.48 o 
   6   9   7      218.96      230.65     14.71 o 
   7   9   7     1398.00     1333.01     55.14 o 
   8   9   7       36.28       34.66     10.80 o 
   9   9   7      113.76       81.51     13.00 o 
  10   9   7     1025.90     1031.57     41.82 o 
  -8  10   7       14.41       12.08     16.91 o 
  -7  10   7       32.15       20.74     15.43 o 
  -6  10   7       37.40       38.00     15.31 o 
  -5  10   7        7.68       -1.59     11.87 o 
  -4  10   7      426.04      402.15     28.57 o 
  -3  10   7      468.75      487.05     30.26 o 
  -2  10   7     1496.05     1479.26     45.99 o 
  -1  10   7     4642.34     4723.22    319.45 o 
   0  10   7     3451.59     3627.42    118.46 o 
   1  10   7      145.34      124.75      6.59 o 
   2  10   7      956.71      823.30     30.09 o 
   3  10   7      206.44      161.48      8.78 o 
   4  10   7     2160.40     2128.17     66.10 o 
   5  10   7     3677.32     3914.97    116.75 o 
   6  10   7     3896.03     3722.98    128.44 o 
   7  10   7      314.86      305.08     17.95 o 
   8  10   7      295.24      303.64     19.58 o 
   9  10   7     1608.23     1565.71     55.70 o 
  10  10   7      384.94      411.27     25.74 o 
  -7  11   7      106.42       70.23     18.57 o 
  -6  11   7       17.43       14.71     14.42 o 
  -5  11   7     1459.42     1475.62     69.88 o 
  -4  11   7      663.17      640.54     37.47 o 
  -3  11   7       11.84       22.76     12.23 o 
  -2  11   7      500.71      487.50     30.51 o 
  -1  11   7      277.04      285.92     28.15 o 
   0  11   7     1826.29     1996.06     49.99 o 
   1  11   7     2069.70     2085.21     44.86 o 
   2  11   7       30.54       19.87      4.92 o 
   3  11   7      462.00      403.71     24.24 o 
   4  11   7     1175.74     1269.92     42.91 o 
   5  11   7      108.93      111.20     12.63 o 
   6  11   7      426.05      396.65     21.17 o 
   7  11   7      433.88      391.60     21.90 o 
   8  11   7     1272.96     1243.44     77.12 o 
   9  11   7      399.77      366.39     23.08 o 
  -7  12   7      136.46      145.38     23.07 o 
  -6  12   7       16.06        2.46     14.91 o 
  -5  12   7       35.55       26.20     15.13 o 
  -4  12   7       16.41       24.68     13.86 o 
  -3  12   7     1493.97     1474.10     68.84 o 
  -2  12   7      200.99      174.11     18.16 o 
  -1  12   7      241.45      249.02     14.06 o 
   0  12   7     1138.87     1148.99     31.54 o 
   1  12   7       13.93       10.46      6.68 o 
   2  12   7      856.26      818.66     20.86 o 
   3  12   7     2487.49     2544.15     63.70 o 
   4  12   7       35.85       28.10      8.81 o 
   5  12   7      205.22      206.98     14.15 o 
   6  12   7      586.26      570.15     26.06 o 
   7  12   7      864.27      831.63     34.07 o 
   8  12   7       74.35      106.71     14.80 o 
   9  12   7      125.25      146.81     27.36 o 
  -6  13   7       29.24       35.01     17.27 o 
  -5  13   7        3.53       22.11     15.32 o 
  -4  13   7       76.42       99.58     18.25 o 
  -3  13   7      283.65      301.75     25.74 o 
  -2  13   7      105.80      106.31     17.24 o 
  -1  13   7        2.59       -7.58     11.97 o 
   0  13   7     2235.70     2252.24     56.65 o 
   1  13   7       48.24       46.39      7.73 o 
   2  13   7       89.64       94.00      8.74 o 
   3  13   7        4.91        4.58      7.16 o 
   4  13   7       93.50       72.13      9.09 o 
   5  13   7      706.52      785.42     31.34 o 
   6  13   7      202.44      225.96     16.40 o 
   7  13   7       41.28       30.58     11.15 o 
   8  13   7       10.27        8.67     11.93 o 
  -4  14   7     1203.68     1255.09     64.28 o 
  -3  14   7     1100.64     1122.79     58.24 o 
  -2  14   7     1270.61     1311.51     64.54 o 
  -1  14   7        1.07       -8.98     11.77 o 
   0  14   7       57.59       86.60     14.19 o 
   1  14   7      139.16      144.72     10.49 o 
   2  14   7     3272.17     3468.14     85.09 o 
   3  14   7      933.11      898.41     27.67 o 
   4  14   7      809.87      786.03     25.70 o 
   5  14   7        4.02       -8.42      8.76 o 
   6  14   7       26.79       16.92      9.52 o 
   7  14   7       11.58       12.47     11.57 o 
  -3  15   7      508.81      518.14     38.03 o 
  -2  15   7     1675.54     1831.65     85.43 o 
  -1  15   7     1439.04     1593.59     75.22 o 
   0  15   7      181.42      177.38     21.13 o 
   1  15   7      317.63      407.49     31.34 o 
   2  15   7      170.29      155.05     20.12 o 
   3  15   7      166.95      207.72     15.03 o 
   4  15   7     1408.29     1526.41     94.68 o 
   5  15   7      436.97      412.41     19.09 o 
   0  16   7      832.29      878.55     49.23 o 
   2  16   7       84.94      126.55     20.28 o 
   3  16   7      250.07      257.87     25.61 o 
  -4 -12   8      529.71      531.63     40.39 o 
  -3 -12   8        6.71      -16.82     18.15 o 
  -2 -12   8       14.73      -24.48     16.83 o 
  -1 -12   8     1063.12     1055.71     56.93 o 
   0 -12   8     1334.09     1208.08     63.01 o 
   1 -12   8     2134.81     2148.88     71.92 o 
  -6 -11   8      205.04      197.91     25.48 o 
  -5 -11   8      650.46      700.92     45.80 o 
  -4 -11   8      615.46      640.96     42.03 o 
  -3 -11   8      857.57      890.01     50.16 o 
  -2 -11   8      352.23      356.41     30.91 o 
  -1 -11   8       38.89       34.56     16.80 o 
   0 -11   8      136.86      115.35     19.79 o 
   1 -11   8      297.42      289.87     30.88 o 
   2 -11   8       12.38        0.49     11.09 o 
   3 -11   8      676.60      596.07     28.56 o 
  -7 -10   8      332.93      295.35     28.10 o 
  -6 -10   8      303.36      305.55     27.66 o 
  -5 -10   8        2.30      -17.30     15.41 o 
  -4 -10   8      101.98      133.23     20.72 o 
  -3 -10   8      153.07      140.50     19.87 o 
  -2 -10   8      506.58      418.73     31.07 o 
  -1 -10   8       63.75       50.25     15.98 o 
   0 -10   8       17.99       27.80     10.92 o 
   1 -10   8      224.64      195.49     15.39 o 
   2 -10   8      157.72      161.74     14.59 o 
   3 -10   8       30.89       30.57     11.08 o 
   4 -10   8      155.76      132.45     19.21 o 
   5 -10   8      372.11      397.17     23.59 o 
  -8  -9   8      160.58      135.00     21.92 o 
  -7  -9   8      581.28      610.95     39.53 o 
  -6  -9   8       13.15       12.91     15.27 o 
  -5  -9   8     1085.86     1079.28     55.48 o 
  -4  -9   8      228.19      196.14     21.81 o 
  -3  -9   8      846.50      907.58     48.38 o 
  -2  -9   8       93.98       82.17     16.17 o 
  -1  -9   8      723.30      739.68     41.17 o 
   0  -9   8       72.45       51.26     10.74 o 
   1  -9   8      738.74      748.86     30.03 o 
   2  -9   8      108.54       78.80     11.44 o 
   3  -9   8      707.29      743.46     30.42 o 
   4  -9   8        5.02       24.72     10.30 o 
   5  -9   8       16.70        8.87     10.22 o 
   6  -9   8      152.84      158.60     15.12 o 
  -9  -8   8      226.31      241.44     17.36 o 
  -8  -8   8       39.34       49.33     10.95 o 
  -7  -8   8      454.61      417.98     31.66 o 
  -6  -8   8        1.42      -21.09     14.06 o 
  -5  -8   8      599.38      561.62     35.33 o 
  -4  -8   8       69.18       61.54     15.61 o 
  -3  -8   8     3377.13     3363.27    142.79 o 
  -2  -8   8     1837.60     1883.89     84.46 o 
  -1  -8   8     7889.98     7645.56    225.52 o 
   0  -8   8      715.50      672.78     27.39 o 
   1  -8   8       85.60       77.51     10.53 o 
   2  -8   8       75.71       71.18     15.83 o 
   3  -8   8     2221.75     2112.12     67.79 o 
   4  -8   8     2640.75     2431.70     77.25 o 
   5  -8   8       33.39       23.80     10.53 o 
   6  -8   8       24.92        1.65      9.83 o 
   7  -8   8        0.70      -15.00     10.00 o 
  -9  -7   8     1332.61     1448.56     49.84 o 
  -8  -7   8      310.26      320.58     19.11 o 
  -7  -7   8     1177.09     1351.18     47.58 o 
  -6  -7   8     1849.10     1881.51     49.49 o 
  -5  -7   8      291.23      331.56     16.85 o 
  -4  -7   8     1539.24     1563.50     71.36 o 
  -3  -7   8      219.91      230.22     19.89 o 
  -2  -7   8      185.91      199.71     18.56 o 
  -1  -7   8     3517.52     3338.93    101.48 o 
   0  -7   8      275.55      232.04     14.59 o 
   1  -7   8     2588.42     2401.60     74.76 o 
   2  -7   8      121.49       96.38     10.32 o 
   3  -7   8      171.58      186.99     19.58 o 
   4  -7   8       10.33       -1.77      8.24 o 
   5  -7   8      484.41      395.33     36.24 o 
   6  -7   8       22.56        2.94      9.24 o 
   7  -7   8       20.88        5.03     15.67 o 
   8  -7   8       96.42       83.24     13.95 o 
 -10  -6   8      153.86      160.11     20.82 o 
  -9  -6   8      372.39      446.07     23.20 o 
  -8  -6   8      227.61      246.32     20.64 o 
  -7  -6   8      256.17      296.31     17.25 o 
  -5  -6   8      323.31      340.75     16.79 o 
  -4  -6   8      416.65      436.89     18.25 o 
  -3  -6   8     1735.62     1680.51     51.21 o 
  -2  -6   8      101.51      104.03     19.58 o 
  -1  -6   8       31.97       11.83      7.02 o 
   0  -6   8      419.31      387.43     19.21 o 
   1  -6   8      160.52      139.26     10.46 o 
   2  -6   8      714.61      654.77     25.48 o 
   3  -6   8      989.28      886.93     32.12 o 
   4  -6   8     2241.73     2191.66     69.27 o 
   5  -6   8      214.14      184.94     13.15 o 
   6  -6   8      227.32      195.18     14.11 o 
   7  -6   8      155.70      151.77     13.88 o 
   8  -6   8     1636.19     1727.05     58.97 o 
 -10  -5   8      378.25      453.04     32.61 o 
  -9  -5   8      151.81      163.44     19.40 o 
  -8  -5   8        8.31        0.09      8.45 o 
  -7  -5   8     3020.73     2962.07     69.06 o 
  -6  -5   8     2478.21     2745.59    116.65 o 
  -5  -5   8     1809.58     1860.65     47.30 o 
  -4  -5   8      873.76      839.21     28.59 o 
  -3  -5   8      172.58      156.91     15.17 o 
  -2  -5   8      394.66      321.68     11.63 o 
  -1  -5   8     3660.75     3571.16    106.79 o 
   0  -5   8       91.29       65.40      7.94 o 
   1  -5   8      948.33      777.48     27.77 o 
   2  -5   8       29.74       43.77     10.78 o 
   3  -5   8      151.45      133.49     13.12 o 
   4  -5   8     2539.05     2329.30     72.68 o 
   5  -5   8     1338.24     1265.42     43.10 o 
   6  -5   8     1676.75     1556.54     52.05 o 
   7  -5   8      294.92      259.81     17.16 o 
   8  -5   8       40.12       38.72     10.84 o 
   9  -5   8       56.77       45.85     10.10 o 
 -10  -4   8       12.37       21.18     13.83 o 
  -9  -4   8       40.87       51.75     12.97 o 
  -8  -4   8     2009.10     2183.02     67.68 o 
  -7  -4   8      721.42      763.14     19.09 o 
  -6  -4   8     4167.76     4051.06     80.03 o 
  -5  -4   8     1427.61     1567.42     38.00 o 
  -4  -4   8      346.25      350.42     15.44 o 
  -3  -4   8     2866.96     2769.63     80.73 o 
  -2  -4   8      143.42      146.17     13.05 o 
  -1  -4   8      361.19      311.08     13.82 o 
   0  -4   8      200.79      144.80      5.91 o 
   1  -4   8    10500.37     9915.73    288.18 o 
   2  -4   8     1052.09     1045.72     35.03 o 
   3  -4   8     1267.64     1150.33     38.40 o 
   4  -4   8     1043.24      956.94     33.50 o 
   5  -4   8        9.18        5.98      7.46 o 
   6  -4   8     1402.36     1356.53     47.38 o 
   7  -4   8     3116.38     2909.35     90.72 o 
   8  -4   8      644.93      658.60     52.19 o 
   9  -4   8       97.11      104.88     22.43 o 
 -11  -3   8     1648.74     1631.71     77.41 o 
 -10  -3   8      672.47      661.65     38.30 o 
  -9  -3   8     1827.84     2127.58     94.42 o 
  -8  -3   8     1632.62     1647.29     35.49 o 
  -7  -3   8       31.39       46.04      8.13 o 
  -6  -3   8     5339.31     5431.72    105.70 o 
  -5  -3   8     1396.92     1417.30     29.99 o 
  -4  -3   8     1960.59     1978.66     40.24 o 
  -3  -3   8     1970.88     2013.05     48.38 o 
  -2  -3   8      300.76      393.00     16.80 o 
  -1  -3   8       76.20       71.48      8.06 o 
   0  -3   8      217.82      286.41     13.10 o 
   1  -3   8     4242.96     4031.88    119.34 o 
   2  -3   8      228.73      241.95     13.16 o 
   3  -3   8      368.35      370.08     16.72 o 
   4  -3   8     2638.10     3108.24    130.15 o 
   5  -3   8        0.64       -2.00      7.02 o 
   6  -3   8      199.13      174.55     26.11 o 
   7  -3   8        1.62       -0.52      8.50 o 
   8  -3   8      102.00       76.01     11.46 o 
   9  -3   8       21.74       29.21     17.69 o 
  10  -3   8       59.01       35.27     19.74 o 
 -11  -2   8      233.65      228.15     22.72 o 
 -10  -2   8        8.79        8.78     10.63 o 
  -8  -2   8      269.58      381.96     23.21 o 
  -7  -2   8      584.81      502.99     21.15 o 
  -6  -2   8        6.77        5.29      4.41 o 
  -5  -2   8       33.78       30.87      4.42 o 
  -4  -2   8     1427.31     1448.29     34.63 o 
  -3  -2   8       73.99       63.74      6.25 o 
  -2  -2   8      874.81      936.75     24.49 o 
  -1  -2   8        9.30       -1.21      4.22 o 
   0  -2   8        4.00        7.10      8.60 o 
   1  -2   8      129.32      143.85      8.42 o 
   2  -2   8     4117.68     4882.98    189.70 o 
   3  -2   8     2884.90     3903.41    244.29 o 
   4  -2   8       15.96       20.40      3.85 o 
   5  -2   8      644.12     1047.06     72.18 o 
   6  -2   8     6295.65     6997.19    826.17 o 
   7  -2   8     2284.41     2219.02     82.86 o 
   8  -2   8     1162.89     1065.35     65.66 o 
   9  -2   8       26.13       27.65     18.47 o 
  10  -2   8       22.92        1.13     18.41 o 
 -11  -1   8        1.12       20.52     13.25 o 
 -10  -1   8        9.71       22.49     12.63 o 
  -9  -1   8      247.76      256.38     11.82 o 
  -8  -1   8       95.73       89.54     12.35 o 
  -7  -1   8       17.45       17.22      5.85 o 
  -6  -1   8     2555.26     2423.22     60.37 o 
  -5  -1   8      722.92      760.68     20.05 o 
  -4  -1   8     3218.95     2815.42     63.57 o 
  -3  -1   8     5101.28     4908.65    129.94 o 
  -2  -1   8      858.63      882.27     35.42 o 
  -1  -1   8    17042.85    16479.95    381.32 o 
   0  -1   8     5398.46     5362.26    156.37 o 
   1  -1   8     7493.87     7321.35    399.31 o 
   2  -1   8     7119.64    10140.24    237.47 o 
   3  -1   8     3174.70     4983.02    164.45 o 
   4  -1   8       32.13       70.30      7.93 o 
   5  -1   8       10.48       29.04      5.76 o 
   6  -1   8      433.35      595.63     52.39 o 
   7  -1   8     1840.74     1803.48     75.46 o 
   8  -1   8     3711.86     3580.70    367.20 o 
   9  -1   8      355.34      259.05     26.97 o 
  10  -1   8     1105.64      978.57     57.79 o 
 -11   0   8     1583.50     1479.31     70.85 o 
 -10   0   8     1690.03     1675.15     77.28 o 
  -9   0   8      474.92      420.49     23.42 o 
  -8   0   8     2620.68     2420.70     56.61 o 
  -7   0   8     1729.98     1798.49     42.98 o 
  -6   0   8      648.73      623.23     17.78 o 
  -5   0   8      267.08      278.31     10.33 o 
  -4   0   8     2236.09     2305.05     52.70 o 
  -3   0   8      103.83      100.91      5.19 o 
  -2   0   8     9236.63     8303.92    160.56 o 
  -1   0   8     4122.24     3843.57    145.16 o 
   0   0   8      299.41      290.70      9.66 o 
   1   0   8       21.57       25.41      4.51 o 
   2   0   8     2842.26     4250.76    222.88 o 
   3   0   8     9301.65    14342.38    558.29 o 
   4   0   8     9589.04    16315.65    634.66 o 
   5   0   8     6841.80    11526.37    331.77 o 
   6   0   8      851.94     1230.00     47.19 o 
   7   0   8        0.39       -8.31      5.54 o 
   8   0   8      143.24      138.45     23.26 o 
   9   0   8      341.51      326.89     18.01 o 
  10   0   8      644.00      571.65     42.38 o 
  11   0   8        1.07        2.38     20.08 o 
 -11   1   8      173.98      164.18     19.43 o 
 -10   1   8        7.45        9.89     10.23 o 
  -9   1   8        3.05        0.41      6.11 o 
  -8   1   8     2954.13     2871.30     66.42 o 
  -7   1   8     2404.46     2185.41     69.57 o 
  -6   1   8     3680.13     3433.37     92.73 o 
  -5   1   8     1848.44     1734.73     40.56 o 
  -4   1   8      198.12      259.53      9.18 o 
  -3   1   8      446.50      307.01      9.66 o 
  -2   1   8        7.54        3.90      2.34 o 
  -1   1   8      213.06      162.41      5.73 o 
   0   1   8      161.09      175.85      6.89 o 
   1   1   8      172.22      149.08      6.90 o 
   2   1   8     1096.11     1017.54     26.14 o 
   3   1   8     1105.31     1606.74     48.77 o 
   4   1   8     1011.35     1735.95     53.20 o 
   5   1   8      401.20      528.82     19.65 o 
   6   1   8     1569.56     1619.58     50.26 o 
   7   1   8       80.08       79.88     10.59 o 
   8   1   8      410.25      441.29     20.45 o 
   9   1   8      850.80      907.44     55.56 o 
  10   1   8      407.39      434.45     27.57 o 
  11   1   8      128.94      150.88     17.34 o 
 -11   2   8       59.34       42.06     14.18 o 
 -10   2   8      492.92      484.23     17.88 o 
  -9   2   8     1201.21     1129.79     30.35 o 
  -8   2   8       29.08       36.72      6.78 o 
  -7   2   8      396.64      353.48     16.32 o 
  -6   2   8      113.58      109.83     11.96 o 
  -5   2   8      607.60      602.18     20.70 o 
  -4   2   8     2035.29     1942.92     54.17 o 
  -3   2   8      169.05      147.29      8.50 o 
  -2   2   8     1249.71     1087.09     31.48 o 
  -1   2   8      368.91      377.24      9.15 o 
   0   2   8      262.79      179.68      7.25 o 
   1   2   8       37.29       19.42      2.59 o 
   2   2   8      445.34      708.39     23.31 o 
   3   2   8     3235.52     3594.29    204.88 o 
   4   2   8     4185.61     3955.58    124.21 o 
   5   2   8      123.82       94.35      7.80 o 
   6   2   8     2621.59     2650.99     79.26 o 
   7   2   8      142.93      157.50     12.57 o 
   8   2   8      312.46      298.83     16.11 o 
   9   2   8      777.81      773.52     30.68 o 
  10   2   8      887.53      923.48     46.74 o 
  11   2   8       89.31       79.08     14.58 o 
 -11   3   8       19.29       25.89     13.10 o 
 -10   3   8      189.35      190.88     14.51 o 
  -9   3   8      115.22      103.66      9.21 o 
  -8   3   8        9.22       -8.14      7.67 o 
  -7   3   8      464.97      463.44     19.37 o 
  -6   3   8      622.88      594.64     21.56 o 
  -5   3   8       67.40       43.17      6.85 o 
  -4   3   8     2413.21     2225.41    115.31 o 
  -3   3   8     3205.35     3099.67     83.45 o 
  -2   3   8    11052.19     9998.57    259.47 o 
  -1   3   8      813.02      831.73     23.61 o 
   0   3   8     2227.02     1828.83     49.74 o 
   1   3   8        2.60        4.93      2.60 o 
   2   3   8        0.88        1.92      2.37 o 
   3   3   8     4699.63     4918.85    120.63 o 
   4   3   8      468.52      453.25     27.82 o 
   5   3   8     4193.98     4202.35    122.16 o 
   6   3   8     4038.18     4036.22    118.33 o 
   7   3   8       40.94       45.02      7.71 o 
   8   3   8      404.94      384.80     21.22 o 
   9   3   8      476.52      508.29     25.94 o 
  10   3   8      259.91      255.03     32.99 o 
  11   3   8      565.41      538.17     33.64 o 
 -10   4   8      440.56      444.87     22.08 o 
  -9   4   8        1.44        9.16      7.54 o 
  -8   4   8      970.26     1054.36     46.54 o 
  -7   4   8      778.18      717.81     30.69 o 
  -6   4   8     1371.54     1458.73     43.57 o 
  -5   4   8       67.07       82.68      8.11 o 
  -4   4   8     3255.30     3024.02     82.45 o 
  -3   4   8        1.91        2.20      4.96 o 
  -2   4   8     6984.45     7103.18    186.13 o 
  -1   4   8       19.84       12.75      7.12 o 
   0   4   8       46.43       19.23      4.00 o 
   1   4   8     5613.83     4752.57    104.10 o 
   2   4   8      979.85      618.62     17.24 o 
   3   4   8        6.29        7.51      2.50 o 
   4   4   8     1744.16     1769.78     41.24 o 
   5   4   8       24.96       33.00      6.61 o 
   6   4   8     1312.20     1256.23     41.26 o 
   7   4   8      382.21      391.34     19.10 o 
   8   4   8        7.91        1.42      7.90 o 
   9   4   8       20.12       14.31     14.16 o 
  10   4   8       24.26        2.58      9.32 o 
  11   4   8      165.60      166.22     15.78 o 
 -10   5   8      379.66      382.78     31.56 o 
  -9   5   8     1529.12     1591.31     52.20 o 
  -8   5   8     1560.74     1583.82     48.75 o 
  -7   5   8       75.05       80.40     17.28 o 
  -6   5   8      162.70      133.26     10.30 o 
  -5   5   8      132.70      128.98      9.62 o 
  -4   5   8     5648.38     5399.75    153.75 o 
  -3   5   8      215.77      226.16     12.46 o 
  -2   5   8       14.17        3.49      4.71 o 
  -1   5   8     2447.89     2476.32    110.70 o 
   0   5   8      207.83      239.50     26.21 o 
   1   5   8      548.38      660.87     20.93 o 
   2   5   8      711.86      596.97     32.40 o 
   3   5   8        0.50        7.60      2.57 o 
   4   5   8      666.29      592.91     16.03 o 
   5   5   8      151.84      159.35     20.39 o 
   6   5   8       12.52        0.29      6.71 o 
   7   5   8     2993.72     3088.63     93.27 o 
   8   5   8     1369.30     1325.03     45.27 o 
   9   5   8      156.70      148.17     13.67 o 
  10   5   8       10.17       27.74     10.51 o 
  11   5   8      448.73      482.04     38.06 o 
 -10   6   8       60.48       77.83     15.39 o 
  -9   6   8        7.02        0.99     14.89 o 
  -8   6   8        1.31       20.17     14.12 o 
  -7   6   8      222.07      238.34     14.44 o 
  -6   6   8      694.34      684.03     25.11 o 
  -5   6   8      281.54      257.09     14.06 o 
  -4   6   8        8.52        0.48      5.89 o 
  -3   6   8     2791.21     2761.60     82.15 o 
  -2   6   8     1173.77     1170.65     40.23 o 
  -1   6   8     2102.63     2474.01     56.12 o 
   0   6   8     2267.82     2654.87     75.58 o 
   1   6   8     5025.19     5114.48    112.24 o 
   2   6   8      522.41      550.93     18.91 o 
   3   6   8     1073.28     1112.98     23.42 o 
   4   6   8      492.66      516.75     12.23 o 
   5   6   8      289.82      237.33     14.13 o 
   6   6   8      404.77      447.83     20.67 o 
   7   6   8     1562.49     1437.51     48.01 o 
   8   6   8      315.92      310.74     17.48 o 
   9   6   8       12.68       11.38      9.61 o 
  10   6   8      421.17      406.92     22.56 o 
  11   6   8      553.30      635.41     30.74 o 
 -10   7   8        4.42       -1.96     10.12 o 
  -9   7   8       17.58       14.02     16.28 o 
  -8   7   8      150.75      141.14     20.27 o 
  -7   7   8     1511.67     1474.31     69.78 o 
  -6   7   8      654.48      668.12     38.47 o 
  -5   7   8     1888.20     1885.42     54.88 o 
  -4   7   8     4092.22     4213.44    113.96 o 
  -3   7   8     5547.89     5699.24    151.40 o 
  -2   7   8      257.73      288.39     13.76 o 
  -1   7   8      948.24      894.31     22.65 o 
   0   7   8      855.30      732.49     23.20 o 
   1   7   8    11471.81    11825.92    335.81 o 
   2   7   8     5350.71     5493.09    106.33 o 
   3   7   8     6122.79     5828.83    123.11 o 
   4   7   8      415.92      428.70     13.57 o 
   5   7   8     1512.35     1552.05     49.86 o 
   6   7   8      132.22       91.43     12.90 o 
   7   7   8     1683.18     1717.37     56.11 o 
   8   7   8       88.91       90.96     11.90 o 
   9   7   8      957.76      929.59     36.66 o 
  10   7   8      272.70      271.42     19.21 o 
  11   7   8       48.16       49.29     19.14 o 
  -9   8   8      285.70      283.53     27.84 o 
  -8   8   8      238.55      228.97     24.57 o 
  -7   8   8      105.52      115.02     18.67 o 
  -6   8   8       11.18       -4.42     12.57 o 
  -5   8   8     1267.33     1220.11     58.38 o 
  -4   8   8     4905.41     4838.04    195.38 o 
  -3   8   8     3600.43     3992.35    108.32 o 
  -2   8   8     6781.58     6894.91    204.83 o 
  -1   8   8     1652.36     1663.15     39.30 o 
   0   8   8     1626.67     1605.32     37.85 o 
   1   8   8        5.00        9.82      4.01 o 
   2   8   8      114.29       98.30      5.98 o 
   3   8   8     1675.40     1700.98     43.08 o 
   4   8   8     4467.11     4454.28    130.54 o 
   5   8   8     4235.78     3935.78    116.65 o 
   6   8   8        3.72       -6.07      7.55 o 
   7   8   8       72.53       55.38      9.72 o 
   8   8   8      944.02      943.91     36.10 o 
   9   8   8      549.22      568.77     27.09 o 
  10   8   8       98.21       91.45     19.57 o 
  -9   9   8      375.60      409.65     35.54 o 
  -8   9   8       88.55       71.96     18.61 o 
  -7   9   8      422.76      371.26     30.04 o 
  -6   9   8     2760.96     2633.98    113.91 o 
  -5   9   8     2038.48     1975.07     87.55 o 
  -4   9   8       37.43       23.71     11.61 o 
  -3   9   8     2603.71     2446.13    103.32 o 
  -2   9   8      581.10      532.86     30.04 o 
  -1   9   8     2103.93     2223.65    117.37 o 
   0   9   8     7858.56     8035.63    225.80 o 
   1   9   8       62.68       69.52      5.92 o 
   2   9   8       36.24       22.51      5.44 o 
   3   9   8        1.18        0.43      5.57 o 
   4   9   8        3.47        5.83      7.19 o 
   5   9   8       35.68       26.89      8.03 o 
   6   9   8     1009.86      998.73     36.31 o 
   7   9   8      347.98      354.43     20.17 o 
   8   9   8      352.47      325.24     19.55 o 
   9   9   8       24.74        4.15     10.56 o 
  10   9   8      122.82      109.45     15.93 o 
  -8  10   8       26.24       53.42     18.98 o 
  -7  10   8      110.02      151.87     21.22 o 
  -6  10   8       35.98       38.09     15.07 o 
  -5  10   8       81.70       82.23     15.80 o 
  -4  10   8      435.16      355.95     26.81 o 
  -3  10   8      411.96      395.80     26.59 o 
  -2  10   8        0.47        5.12      9.39 o 
  -1  10   8     2000.43     2076.71    127.90 o 
   0  10   8       44.44       45.27     12.08 o 
   1  10   8      105.37      111.14     11.95 o 
   2  10   8      587.98      637.85     24.36 o 
   3  10   8      849.61      879.35     31.46 o 
   4  10   8      118.74       86.19     10.62 o 
   5  10   8      453.94      493.18     22.64 o 
   6  10   8      192.90      179.50     13.95 o 
   7  10   8      725.74      643.69     28.31 o 
   8  10   8      280.24      240.01     17.12 o 
   9  10   8     3612.10     3635.52    125.19 o 
  10  10   8     1662.54     1670.14     59.92 o 
  -7  11   8       37.37       24.72     16.62 o 
  -6  11   8      447.06      479.46     34.23 o 
  -5  11   8      129.97      127.81     18.72 o 
  -4  11   8     1472.69     1308.14     62.46 o 
  -3  11   8     1972.97     1959.44     86.20 o 
  -2  11   8      710.25      682.69     37.15 o 
  -1  11   8     5337.09     5013.95    201.11 o 
   0  11   8     3272.35     3646.74    124.48 o 
   1  11   8     1896.08     1900.14     41.28 o 
   2  11   8      474.25      487.67     17.34 o 
   3  11   8     2477.96     2586.12     78.97 o 
   4  11   8     4084.68     3783.03    197.17 o 
   5  11   8     5734.89     5863.14    171.80 o 
   6  11   8      494.14      427.89     22.31 o 
   7  11   8       75.96       56.92     11.87 o 
   8  11   8      114.97      103.08     15.07 o 
   9  11   8       17.97        5.19     12.36 o 
  -7  12   8      772.55      799.03     48.69 o 
  -6  12   8       41.14       19.84     15.73 o 
  -5  12   8     1769.59     1646.75     77.48 o 
  -4  12   8      667.31      682.83     39.90 o 
  -3  12   8      128.70       92.85     16.41 o 
  -2  12   8        0.83       -0.25     10.33 o 
  -1  12   8       56.18       66.48     13.35 o 
   0  12   8      214.40      230.47     13.00 o 
   1  12   8     2388.78     2574.22     63.52 o 
   2  12   8     1647.35     1669.93     37.15 o 
   3  12   8      819.75      796.00     50.17 o 
   4  12   8        4.96       -3.73      8.06 o 
   5  12   8      134.61      131.25     12.52 o 
   6  12   8      226.61      255.32     17.08 o 
   7  12   8     2062.19     2004.62     84.42 o 
   8  12   8        5.43       10.66     12.38 o 
  -6  13   8      180.82      159.56     22.71 o 
  -5  13   8      599.53      613.75     40.00 o 
  -4  13   8      132.32      110.97     18.67 o 
  -3  13   8      591.76      581.37     36.58 o 
  -2  13   8      585.24      607.03     36.35 o 
  -1  13   8      192.65      168.43     18.13 o 
   0  13   8      248.76      265.75     15.87 o 
   1  13   8        2.50       -5.79      6.53 o 
   2  13   8       86.97      104.00      9.25 o 
   3  13   8      147.32      157.68     10.50 o 
   4  13   8        1.51       -0.33      7.63 o 
   5  13   8      431.93      351.30     20.45 o 
   6  13   8       73.14       44.26     11.26 o 
   7  13   8     1317.54     1361.20     77.72 o 
   8  13   8      160.33      142.92     16.30 o 
  -4  14   8       15.08        8.06     15.36 o 
  -3  14   8      486.98      465.37     33.92 o 
  -2  14   8      518.20      493.00     34.00 o 
  -1  14   8       19.71       16.62      9.35 o 
   0  14   8        4.63       -1.54      9.96 o 
   1  14   8      416.15      480.77     18.56 o 
   2  14   8      498.86      506.32     24.43 o 
   3  14   8        0.61       -2.92      7.30 o 
   4  14   8      684.73      663.16     23.27 o 
   5  14   8      283.19      284.72     15.09 o 
   6  14   8     1394.55     1350.63     48.23 o 
   7  14   8      807.88      770.30     33.77 o 
  -3  15   8      327.53      320.13     28.52 o 
  -2  15   8       79.55       55.33     17.35 o 
  -1  15   8       15.39       -7.46     13.28 o 
   0  15   8      723.25      758.95     42.86 o 
   1  15   8      142.34      182.64     21.31 o 
   2  15   8      277.06      321.85     27.73 o 
   3  15   8      912.12      835.07     28.51 o 
   4  15   8      183.98      166.06     14.71 o 
   5  15   8      226.77      284.83     15.32 o 
  -5 -11   9      597.16      515.22     40.06 o 
  -4 -11   9      532.35      528.69     39.36 o 
  -3 -11   9      316.42      268.69     26.99 o 
  -2 -11   9      195.01      186.39     23.37 o 
  -1 -11   9      122.07       92.46     19.60 o 
   0 -11   9     2002.11     1905.59     88.68 o 
   1 -11   9      308.40      266.01     23.38 o 
   2 -11   9      688.90      731.60     39.43 o 
  -6 -10   9      584.08      529.15     38.94 o 
  -5 -10   9      250.96      299.56     28.25 o 
  -4 -10   9       31.34       15.87     17.14 o 
  -3 -10   9       88.46       83.54     18.31 o 
  -2 -10   9      247.39      210.55     22.52 o 
  -1 -10   9      300.96      264.39     24.23 o 
   0 -10   9        1.22      -14.83      9.89 o 
   1 -10   9     1089.22     1086.23     40.59 o 
   2 -10   9      176.27      184.72     31.02 o 
   3 -10   9       26.56       14.06     11.03 o 
   4 -10   9       21.16        3.14     11.10 o 
  -7  -9   9      547.90      543.18     37.44 o 
  -6  -9   9       52.11       76.26     18.48 o 
  -5  -9   9      101.71       86.50     18.67 o 
  -4  -9   9      112.94       95.09     18.78 o 
  -3  -9   9      777.51      747.00     42.44 o 
  -2  -9   9       54.68       39.42     15.00 o 
  -1  -9   9        4.38        7.91      9.81 o 
   0  -9   9       11.26       17.36      9.99 o 
   1  -9   9      159.68      164.91     14.14 o 
   2  -9   9      921.55      867.89     33.91 o 
   3  -9   9      441.85      375.65     21.19 o 
   4  -9   9      975.84     1047.01     39.50 o 
   5  -9   9     1324.84     1227.57     44.97 o 
  -8  -8   9        5.39       -9.69     16.05 o 
  -7  -8   9      397.07      362.47     30.47 o 
  -6  -8   9     1260.02     1362.33     49.96 o 
  -5  -8   9      658.33      611.97     38.08 o 
  -4  -8   9       24.40        7.73     14.97 o 
  -3  -8   9      392.98      378.32     29.06 o 
  -2  -8   9      871.73      796.19     43.15 o 
  -1  -8   9     4734.13     4594.03    138.48 o 
   0  -8   9     1979.21     1846.99     60.14 o 
   1  -8   9      154.77      138.37     12.45 o 
   2  -8   9      914.41      805.48     31.33 o 
   3  -8   9      189.14      199.43     14.62 o 
   4  -8   9       65.45       76.15     11.54 o 
   5  -8   9      223.96      190.49     27.02 o 
   6  -8   9       13.34        6.10     10.51 o 
  -9  -7   9       43.26       50.48     15.70 o 
  -8  -7   9      250.05      239.99     18.92 o 
  -7  -7   9      167.59      193.22     19.46 o 
  -6  -7   9       82.13       83.38     11.94 o 
  -5  -7   9     2637.67     2660.88    115.11 o 
  -4  -7   9       13.60        6.17     12.95 o 
  -3  -7   9       62.07       66.64     14.92 o 
  -2  -7   9     2010.48     1950.35     86.19 o 
  -1  -7   9       72.25       46.99      9.91 o 
   0  -7   9      878.60      795.21     30.20 o 
   1  -7   9     1124.31     1037.73     36.90 o 
   2  -7   9      651.00      578.66     24.52 o 
   3  -7   9     1490.03     1298.69     44.47 o 
   4  -7   9     1870.18     1749.75     57.59 o 
   5  -7   9       10.59       -8.90      8.82 o 
   6  -7   9        0.82       -5.84      9.23 o 
   7  -7   9       83.80       95.75     16.16 o 
  -9  -6   9      833.28      945.08     50.39 o 
  -8  -6   9      375.75      371.57     20.14 o 
  -7  -6   9      933.31     1053.89     33.26 o 
  -6  -6   9      315.10      435.89     43.95 o 
  -5  -6   9      136.31       97.87     11.77 o 
  -4  -6   9       30.11       21.45     12.26 o 
  -3  -6   9     1772.98     1722.81     76.75 o 
  -2  -6   9        2.19       -7.66      7.36 o 
  -1  -6   9      289.82      258.45     15.56 o 
   0  -6   9       33.69       24.91     12.64 o 
   1  -6   9      459.05      438.00     20.12 o 
   2  -6   9      779.05      667.91     26.27 o 
   3  -6   9       86.14       60.18      9.20 o 
   4  -6   9     1003.63      911.50     33.69 o 
   5  -6   9        5.84      -12.07      8.05 o 
   6  -6   9      517.01      464.25     22.78 o 
   7  -6   9       39.69       31.87     10.45 o 
   8  -6   9       17.57       28.44     11.30 o 
 -10  -5   9      483.77      390.16     30.89 o 
  -9  -5   9     1206.29     1210.44     60.59 o 
  -8  -5   9      320.28      338.67     18.83 o 
  -6  -5   9      208.71      201.37     10.39 o 
  -5  -5   9      253.29      305.62     31.88 o 
  -4  -5   9      198.25      196.07     16.28 o 
  -3  -5   9     1143.12     1143.93     36.38 o 
  -2  -5   9       77.82       65.02      8.45 o 
  -1  -5   9      591.87      527.88     21.26 o 
   0  -5   9     3389.52     3254.97     98.10 o 
   1  -5   9     1027.66      916.23     31.92 o 
   2  -5   9      921.02      843.11     30.23 o 
   3  -5   9     6611.67     5850.60    173.38 o 
   4  -5   9      488.54      430.49     32.00 o 
   5  -5   9       11.70       12.96      8.37 o 
   6  -5   9      232.17      238.10     15.99 o 
   7  -5   9       16.01       17.35     10.06 o 
   8  -5   9      262.80      272.62     24.96 o 
 -10  -4   9      138.01      133.02     19.06 o 
  -9  -4   9      633.33      643.82     37.89 o 
  -8  -4   9       26.84       20.42     11.93 o 
  -6  -4   9      695.73      748.04     26.93 o 
  -5  -4   9     2008.54     2341.08     95.20 o 
  -4  -4   9     1348.62     1274.27     40.06 o 
  -3  -4   9     4089.85     3974.02    114.40 o 
  -2  -4   9     1831.09     1773.23     44.06 o 
  -1  -4   9     1009.92      967.25     25.40 o 
   0  -4   9      158.72      126.65      9.24 o 
   1  -4   9      272.30      310.99     18.81 o 
   2  -4   9     3889.60     3667.57    109.96 o 
   3  -4   9      713.17      683.51     25.81 o 
   4  -4   9     1795.87     1524.08     49.73 o 
   5  -4   9     1246.09     1172.22     40.49 o 
   6  -4   9      420.97      352.39     19.06 o 
   7  -4   9      493.91      520.36     37.76 o 
   8  -4   9       22.45       33.23     10.59 o 
   9  -4   9       84.12       55.84     14.52 o 
 -10  -3   9      348.81      381.70     29.51 o 
  -9  -3   9      392.14      374.14     26.56 o 
  -7  -3   9     4097.48     4474.74     88.44 o 
  -6  -3   9      296.30      396.29     24.96 o 
  -5  -3   9      270.01      300.82     28.65 o 
  -4  -3   9      991.10     1010.46     22.45 o 
  -3  -3   9     1162.68     1141.22     36.70 o 
  -2  -3   9     5690.34     5769.40    169.13 o 
  -1  -3   9     7240.11     7089.05    207.03 o 
   0  -3   9     2612.22     2709.28     81.51 o 
   1  -3   9     6351.20     6131.36    179.81 o 
   2  -3   9     3837.49     3697.96    110.41 o 
   3  -3   9      734.86      814.10     29.09 o 
   4  -3   9      127.50      138.33     10.42 o 
   5  -3   9        2.67       -9.44      7.13 o 
   6  -3   9       11.61       -1.59      8.29 o 
   7  -3   9      136.22      152.18     13.60 o 
   8  -3   9       14.04        1.90      9.74 o 
   9  -3   9        1.41        1.82     10.14 o 
 -11  -2   9     1170.93     1236.33     62.70 o 
 -10  -2   9       29.38       26.00     13.33 o 
  -9  -2   9      544.56      632.25     36.74 o 
  -8  -2   9      668.16      909.17     52.74 o 
  -7  -2   9      466.46      489.67     16.11 o 
  -6  -2   9       90.87      103.61     13.34 o 
  -5  -2   9      651.82      614.33     18.91 o 
  -4  -2   9     1268.82     1300.59     31.63 o 
  -3  -2   9     1845.69     1668.87     39.32 o 
  -2  -2   9     1745.43     1551.68     38.64 o 
  -1  -2   9     3519.80     3477.25    102.90 o 
   0  -2   9       46.59       16.67      8.61 o 
   1  -2   9       15.87       26.05      7.76 o 
   2  -2   9      851.29      939.12     39.85 o 
   3  -2   9        6.45        1.86      3.26 o 
   4  -2   9      317.31      279.56     17.59 o 
   5  -2   9        9.31        7.28      7.43 o 
   6  -2   9     1249.42     1477.33     67.51 o 
   7  -2   9      652.92      612.88     43.71 o 
   8  -2   9      704.58      654.55     28.27 o 
   9  -2   9      116.04       76.77     20.64 o 
  10  -2   9      208.27      177.58     26.20 o 
 -11  -1   9       50.60       61.69     14.72 o 
 -10  -1   9       93.97      106.75     16.68 o 
  -9  -1   9        0.75        3.15      6.15 o 
  -8  -1   9      206.57      217.08     10.69 o 
  -7  -1   9      242.73      235.33     11.14 o 
  -6  -1   9      118.06      116.32      8.13 o 
  -5  -1   9      397.25      314.12     11.35 o 
  -4  -1   9       12.29       12.00      4.24 o 
  -3  -1   9      363.47      341.26     26.08 o 
  -2  -1   9     2335.49     2147.98     51.91 o 
  -1  -1   9     1411.85     1356.37     33.79 o 
   0  -1   9     2695.39     2545.05     76.00 o 
   1  -1   9     2853.99     2890.33     86.17 o 
   2  -1   9      251.43      388.22     15.89 o 
   3  -1   9       18.49       37.00      4.19 o 
   4  -1   9    10622.98    18905.26    649.27 o 
   5  -1   9       88.30      117.75     18.51 o 
   6  -1   9      976.80     1631.90     80.23 o 
   7  -1   9     1398.31     1642.09     54.40 o 
   8  -1   9      653.12      626.37     41.66 o 
   9  -1   9      471.11      425.62     36.38 o 
  10  -1   9      311.17      298.99     30.84 o 
 -11   0   9      303.69      269.73     24.32 o 
 -10   0   9      392.47      357.73     27.20 o 
  -9   0   9        2.28       -4.33      6.74 o 
  -8   0   9      661.10      604.50     23.63 o 
  -7   0   9     2283.78     2224.51     52.33 o 
  -6   0   9     7650.68     7437.00    255.37 o 
  -5   0   9     1821.78     1734.12     40.83 o 
  -4   0   9     1060.62     1056.55     25.95 o 
  -3   0   9      300.63      281.97      9.80 o 
  -2   0   9     1520.03     1435.36     34.92 o 
  -1   0   9    13022.10    11843.53    274.47 o 
   0   0   9     8699.57     8511.52    198.02 o 
   1   0   9     4131.10     3644.14    107.24 o 
   2   0   9    10560.98    11717.64    764.54 o 
   3   0   9     2110.87     3118.46     73.92 o 
   4   0   9     2059.69     3622.10    125.51 o 
   5   0   9       72.52      152.79      8.97 o 
   6   0   9     1549.38     2716.87    181.34 o 
   7   0   9      239.77      344.24     20.84 o 
   8   0   9     1438.11     1562.29    152.59 o 
   9   0   9      282.09      247.42     27.03 o 
  10   0   9       14.93       35.84     20.09 o 
 -11   1   9     1303.58     1219.98     61.00 o 
 -10   1   9      527.65      482.53     31.60 o 
  -9   1   9      558.68      510.47     17.98 o 
  -8   1   9       18.43       29.47      8.25 o 
  -7   1   9       31.45       55.66      8.35 o 
  -6   1   9     1348.39     1113.83     34.31 o 
  -5   1   9     3144.28     2973.98     67.54 o 
  -4   1   9     1094.12     1007.86     28.43 o 
  -3   1   9     8713.63     7870.80    176.07 o 
  -2   1   9      791.49      771.92     27.66 o 
  -1   1   9     3108.86     2943.84     58.38 o 
   0   1   9      443.51      446.39     12.89 o 
   1   1   9      706.12      636.22     17.37 o 
   2   1   9     5514.89     5792.37    136.19 o 
   3   1   9      652.41      842.35     28.98 o 
   4   1   9     1079.20     1742.12     50.14 o 
   5   1   9      174.91      230.88     10.74 o 
   6   1   9        3.48        6.60      5.95 o 
   7   1   9      547.46      552.42     22.18 o 
   8   1   9       23.27       20.38      7.84 o 
   9   1   9       13.50       21.98      8.65 o 
  10   1   9      249.10      299.98     23.68 o 
  11   1   9      206.09      206.05     28.58 o 
 -11   2   9       35.61       26.11     14.02 o 
 -10   2   9      128.49      115.77     10.07 o 
  -9   2   9       90.21       95.78      9.78 o 
  -8   2   9      592.97      546.27     21.76 o 
  -7   2   9      146.12      140.99     10.60 o 
  -6   2   9      259.26      207.05     11.68 o 
  -5   2   9      412.40      363.33     15.39 o 
  -4   2   9      988.71      836.37     50.62 o 
  -3   2   9    10324.25     9799.28    255.72 o 
  -2   2   9      555.81      549.38     14.81 o 
  -1   2   9      371.13      382.44      9.56 o 
   0   2   9     1097.62     1261.71     29.98 o 
   1   2   9     2158.04     1970.35     39.74 o 
   2   2   9     2829.82     2929.66     64.03 o 
   3   2   9       13.98       28.87      4.32 o 
   4   2   9      989.82      929.65     42.01 o 
   5   2   9      217.39      235.23     24.03 o 
   6   2   9      403.70      414.80     18.28 o 
   7   2   9      107.67      147.31     14.78 o 
   8   2   9       84.40       80.76     10.00 o 
   9   2   9       66.81       57.27     10.54 o 
  10   2   9        8.63        5.43      9.21 o 
  11   2   9       67.43       64.74     15.01 o 
 -10   3   9       21.15       17.07      8.04 o 
  -9   3   9      191.66      171.24     13.42 o 
  -8   3   9       62.40       57.04      9.74 o 
  -7   3   9      182.22      165.97     15.83 o 
  -6   3   9     4174.78     4084.21    110.45 o 
  -5   3   9        2.90        0.59      5.72 o 
  -4   3   9     1133.59     1176.81     35.05 o 
  -3   3   9      126.06      100.32      7.58 o 
  -2   3   9     2504.86     2283.87     93.03 o 
  -1   3   9      652.00      466.74     12.81 o 
   0   3   9       52.22       68.94      4.28 o 
   1   3   9       74.00       44.73      4.88 o 
   2   3   9     3543.13     3652.44     75.82 o 
   3   3   9      253.31      202.18      8.17 o 
   4   3   9      443.21      452.96     37.36 o 
   5   3   9      275.33      262.81     14.03 o 
   6   3   9     2545.53     2556.89    109.43 o 
   7   3   9      349.01      374.72     18.37 o 
   8   3   9     3374.20     3327.48    100.03 o 
   9   3   9     1453.70     1524.52     51.24 o 
  10   3   9     2971.19     2958.66     91.86 o 
  11   3   9       56.67       45.13     13.43 o 
 -10   4   9      347.18      366.42     22.95 o 
  -9   4   9      960.61      978.82     28.12 o 
  -8   4   9     1216.74     1194.13     38.60 o 
  -7   4   9      173.44      178.07     12.14 o 
  -6   4   9        4.04        7.11      6.86 o 
  -5   4   9       65.07       49.45     10.42 o 
  -4   4   9     4352.23     4016.31    107.99 o 
  -3   4   9     6881.48     6582.42    218.64 o 
  -2   4   9     9170.24     8880.15    231.36 o 
  -1   4   9     1479.60     1215.05     29.01 o 
   0   4   9     1059.57     1088.43     31.35 o 
   1   4   9      311.57      291.38      9.46 o 
   2   4   9     6218.07     6495.71    130.30 o 
   3   4   9     3019.96     2838.84     55.74 o 
   4   4   9     1122.16     1208.82     29.32 o 
   5   4   9       14.57        8.05      4.18 o 
   6   4   9     1212.33     1124.05     37.88 o 
   7   4   9     1579.64     1521.57     49.55 o 
   8   4   9     1156.99     1103.37     48.91 o 
   9   4   9        5.27        3.66     10.27 o 
  10   4   9     1815.36     1806.29     60.28 o 
  11   4   9      922.59      885.56     36.19 o 
 -10   5   9      459.55      536.70     25.05 o 
  -9   5   9       27.84       23.35     15.84 o 
  -8   5   9     4030.74     4095.05    112.89 o 
  -7   5   9      657.44      699.50     26.12 o 
  -6   5   9      285.69      287.17     15.62 o 
  -5   5   9      483.83      443.93     18.48 o 
  -4   5   9     1251.25     1248.34     37.62 o 
  -3   5   9      373.27      338.12     14.66 o 
  -2   5   9      227.31      165.12     11.79 o 
  -1   5   9      696.01      588.90     29.83 o 
   0   5   9     2733.66     2978.07     79.96 o 
   1   5   9     3681.12     3329.35     73.86 o 
   2   5   9      117.04      141.74      9.46 o 
   3   5   9      293.15      334.52      9.25 o 
   4   5   9      914.08      900.26     22.84 o 
   5   5   9      863.70      800.62     28.65 o 
   6   5   9     1401.46     1485.40     48.13 o 
   7   5   9       96.14       99.17     10.75 o 
   8   5   9      979.29      997.72     36.51 o 
   9   5   9      544.06      505.81     24.40 o 
  10   5   9      455.48      428.31     23.41 o 
  11   5   9      117.94      158.71     16.16 o 
 -10   6   9       81.89      117.81     17.34 o 
  -9   6   9      309.36      330.48     28.56 o 
  -8   6   9      144.68      134.66     19.77 o 
  -7   6   9       66.18       45.97      9.66 o 
  -6   6   9     2003.37     1969.44     57.43 o 
  -5   6   9      770.00      729.77     42.81 o 
  -4   6   9      156.94      119.49     16.33 o 
  -3   6   9      618.36      492.30     18.69 o 
  -2   6   9       13.24       -2.20      5.01 o 
  -1   6   9     3653.80     3621.66     97.17 o 
   0   6   9       12.45       42.87      6.52 o 
   1   6   9      285.86      194.37      8.14 o 
   2   6   9     4024.13     3821.30    136.92 o 
   3   6   9     2117.74     2154.49     43.18 o 
   4   6   9       12.35        6.34      2.85 o 
   5   6   9       37.92       43.30     10.37 o 
   6   6   9      906.98      839.40     31.10 o 
   7   6   9     3528.09     3544.17    106.55 o 
   8   6   9      389.33      326.79     18.48 o 
   9   6   9        5.92        0.27      9.24 o 
  10   6   9       28.55       28.38     11.41 o 
  11   6   9      147.06      143.71     16.26 o 
  -9   7   9      773.76      788.70     46.81 o 
  -8   7   9      644.26      628.42     39.42 o 
  -7   7   9      293.69      258.42     23.49 o 
  -6   7   9      152.61      128.37     11.62 o 
  -5   7   9      171.61      173.44     17.84 o 
  -4   7   9      273.39      247.02     13.85 o 
  -3   7   9     2875.27     2758.13     76.37 o 
  -2   7   9     2188.55     2225.66     77.71 o 
  -1   7   9      918.61      888.84     22.55 o 
   0   7   9     2900.45     2853.08     77.32 o 
   1   7   9      329.98      340.61     11.23 o 
   2   7   9        5.33        5.79      2.65 o 
   3   7   9     4272.16     4143.60     80.86 o 
   4   7   9     1480.81     1484.43     47.50 o 
   5   7   9     3240.39     3099.09     92.95 o 
   6   7   9     1136.54     1053.64     37.22 o 
   7   7   9      580.76      497.63     23.35 o 
   8   7   9        0.23       -1.95      8.56 o 
   9   7   9      129.99      120.20     13.93 o 
  10   7   9      359.46      360.37     27.55 o 
  -9   8   9        0.39       -8.70     15.55 o 
  -8   8   9      547.74      593.14     39.26 o 
  -7   8   9     1461.07     1482.25     70.93 o 
  -6   8   9     1882.32     2059.07     91.60 o 
  -5   8   9     1024.53      990.57     59.58 o 
  -4   8   9     2069.33     1913.75     55.92 o 
  -3   8   9      736.57      759.15     26.35 o 
  -2   8   9      553.39      567.49     23.85 o 
  -1   8   9     6009.42     5944.54    131.79 o 
   0   8   9     4085.25     4215.79    112.46 o 
   1   8   9     2945.35     3046.28     68.72 o 
   2   8   9     1168.06     1101.47     27.87 o 
   3   8   9     1450.25     1296.05     39.43 o 
   4   8   9      374.10      368.05     25.12 o 
   5   8   9     4258.90     4251.48    125.71 o 
   6   8   9     1074.14      981.83     45.25 o 
   7   8   9       51.72       53.53     12.32 o 
   8   8   9     1975.13     1901.01     62.58 o 
   9   8   9       85.01       77.36     12.48 o 
  10   8   9      273.78      289.67     23.87 o 
  -8   9   9       19.41       36.66     17.33 o 
  -7   9   9       49.58       31.14     15.45 o 
  -6   9   9       43.67       24.73     14.48 o 
  -5   9   9      276.74      306.63     25.51 o 
  -4   9   9      670.27      683.17     37.91 o 
  -3   9   9       71.01       87.95     13.96 o 
  -2   9   9     5554.05     5283.27    211.19 o 
  -1   9   9     2199.28     2412.88     78.76 o 
   0   9   9     1652.95     1631.18     49.39 o 
   1   9   9     1090.99     1016.96     40.30 o 
   2   9   9       54.15       41.06      7.48 o 
   3   9   9       34.97       48.57      6.09 o 
   4   9   9       20.04        4.10      6.71 o 
   5   9   9        8.42       12.28     13.21 o 
   6   9   9        0.04        1.86      8.00 o 
   7   9   9      568.80      509.65     24.34 o 
   8   9   9       13.89        9.34     13.76 o 
   9   9   9        6.97        2.84     10.80 o 
  10   9   9       97.56      103.57     15.33 o 
  -8  10   9      828.23      932.07     53.46 o 
  -7  10   9        6.80       -4.28     14.39 o 
  -6  10   9      733.80      768.61     44.08 o 
  -5  10   9        2.80        4.36     12.15 o 
  -4  10   9       29.33       41.42     13.15 o 
  -3  10   9      404.70      389.04     26.79 o 
  -2  10   9      238.36      196.07     17.91 o 
  -1  10   9      282.05      272.21     21.57 o 
   0  10   9       67.36       52.66      7.67 o 
   1  10   9       18.26       17.49      5.46 o 
   2  10   9      308.14      349.73     17.25 o 
   3  10   9       78.27      109.12     18.02 o 
   4  10   9     2141.60     2141.23     66.81 o 
   5  10   9     1619.11     1598.39     70.98 o 
   6  10   9      502.28      510.70     24.20 o 
   7  10   9     1091.18     1051.02     39.26 o 
   8  10   9      181.01      155.73     14.80 o 
   9  10   9       18.83        0.09     11.60 o 
  -7  11   9       27.09       19.36     16.32 o 
  -6  11   9        6.28       14.59     14.34 o 
  -5  11   9      585.07      550.99     35.78 o 
  -4  11   9       97.49       99.75     16.49 o 
  -3  11   9       30.86       32.28     12.48 o 
  -2  11   9      213.01      205.39     19.01 o 
  -1  11   9      405.63      459.38     28.46 o 
   0  11   9      585.43      550.20     41.26 o 
   1  11   9     6595.63     6838.66    159.95 o 
   2  11   9     5728.33     5737.40    166.91 o 
   3  11   9     2908.20     2893.06     87.90 o 
   4  11   9     3811.69     3696.95    110.72 o 
   5  11   9       87.75       90.83     11.56 o 
   6  11   9      480.23      463.29     38.50 o 
   7  11   9     1470.87     1437.83     58.07 o 
   8  11   9     1549.88     1531.76     54.18 o 
   9  11   9     3683.48     3878.81    120.47 o 
  -6  12   9      149.41      119.84     20.27 o 
  -5  12   9      100.39       99.93     18.48 o 
  -4  12   9      967.70      951.85     50.23 o 
  -3  12   9     1967.07     1912.99     85.52 o 
  -2  12   9      265.19      285.02     23.69 o 
  -1  12   9     1945.24     1744.52     77.03 o 
   0  12   9     1465.27     1480.40     48.14 o 
   1  12   9     1294.25     1386.12     37.02 o 
   2  12   9     1011.80      996.79     24.46 o 
   3  12   9     3997.14     4029.10    119.79 o 
   4  12   9     1960.69     1870.87     60.44 o 
   5  12   9     3979.33     3854.21    116.14 o 
   6  12   9      995.03      958.16     36.95 o 
   7  12   9        1.51       -7.89     10.07 o 
   8  12   9       25.97       21.03     12.37 o 
  -5  13   9      267.02      269.55     26.10 o 
  -4  13   9      162.40      168.85     21.13 o 
  -3  13   9        1.37       -9.46     12.32 o 
  -2  13   9        5.36        9.93     12.54 o 
  -1  13   9      782.58      811.84     42.88 o 
   0  13   9      773.67      789.94     30.06 o 
   1  13   9      411.05      470.65     17.85 o 
   2  13   9      344.78      299.75     17.01 o 
   3  13   9       70.18       52.54      8.49 o 
   4  13   9       54.98       50.35     10.32 o 
   5  13   9     1029.22     1013.68     37.93 o 
   6  13   9       15.51       19.08     11.25 o 
   7  13   9     1211.09     1228.36     45.71 o 
   8  13   9      207.90      162.36     16.99 o 
  -4  14   9       25.37       33.92     16.58 o 
  -3  14   9       51.13       33.45     15.72 o 
  -2  14   9      603.97      517.38     34.90 o 
  -1  14   9      191.80      204.45     14.86 o 
   0  14   9        3.73        1.03     11.03 o 
   1  14   9       39.51       26.37      9.35 o 
   2  14   9      647.82      727.04     30.09 o 
   3  14   9       22.64       19.17      8.08 o 
   4  14   9      152.61      138.44     11.27 o 
   5  14   9      456.19      456.54     24.11 o 
   6  14   9       78.45       68.66     19.74 o 
  -3  15   9      548.47      660.45     42.32 o 
  -2  15   9      149.47      156.77     21.67 o 
  -1  15   9      844.46      798.26     44.85 o 
   0  15   9      314.08      375.92     21.53 o 
   1  15   9      417.71      453.57     34.92 o 
   2  15   9        5.12       17.99     16.26 o 
   3  15   9      165.38      170.46     11.87 o 
   4  15   9      180.20      136.68     13.67 o 
   5  15   9      165.86      171.11     13.28 o 
  -3 -11  10       94.34       66.88     20.72 o 
  -2 -11  10       60.65       62.36     19.38 o 
  -1 -11  10       78.74       65.54     19.27 o 
   0 -11  10      165.43      172.54     23.11 o 
   1 -11  10     1028.66     1040.88     41.06 o 
  -5 -10  10       40.27       10.74     19.00 o 
  -4 -10  10      671.39      717.22     44.22 o 
  -3 -10  10      391.72      350.05     31.36 o 
  -2 -10  10     2400.59     2433.62    108.86 o 
  -1 -10  10      573.98      494.73     34.98 o 
   0 -10  10      273.91      288.40     18.68 o 
   1 -10  10      146.40      114.08     14.20 o 
   2 -10  10        1.24       -8.71     10.47 o 
   3 -10  10       65.64       67.47     13.17 o 
  -7  -9  10        0.58        2.99     17.46 o 
  -6  -9  10      861.83      780.62     46.80 o 
  -5  -9  10      555.94      559.31     37.63 o 
  -4  -9  10     1283.84     1361.46     66.60 o 
  -3  -9  10       96.03       63.84     16.53 o 
  -2  -9  10      472.87      456.98     32.31 o 
  -1  -9  10      124.06      100.69     12.84 o 
   0  -9  10       32.37       20.60     10.55 o 
   1  -9  10     1738.24     1565.55     53.52 o 
   2  -9  10        0.92      -10.48     12.32 o 
   3  -9  10      206.63      208.01     22.22 o 
   4  -9  10       80.86      116.15     15.79 o 
   5  -9  10      190.85      211.93     34.73 o 
  -8  -8  10       12.48       26.84     18.34 o 
  -7  -8  10       67.97       69.75     18.15 o 
  -6  -8  10        3.82      -16.92     11.28 o 
  -5  -8  10      137.01      156.52     20.98 o 
  -4  -8  10      702.50      653.83     39.21 o 
  -3  -8  10     2334.01     2259.03     99.82 o 
  -2  -8  10      741.13      643.23     37.88 o 
  -1  -8  10      771.69      778.82     30.92 o 
   0  -8  10      357.31      311.56     18.80 o 
   1  -8  10      350.63      338.44     19.57 o 
   2  -8  10      366.84      328.41     19.40 o 
   3  -8  10     2222.39     1999.60     96.93 o 
   4  -8  10      758.69      695.21     43.44 o 
   5  -8  10      217.69      171.75     14.88 o 
   6  -8  10       51.44       37.53     11.68 o 
  -8  -7  10     1164.86     1206.66     61.14 o 
  -7  -7  10     1915.84     1762.74     81.37 o 
  -6  -7  10     3740.62     3840.91    106.69 o 
  -5  -7  10       55.08       47.95     16.15 o 
  -4  -7  10       70.65       57.19     15.53 o 
  -3  -7  10      122.43      121.36     16.72 o 
  -2  -7  10     1316.86     1195.60     57.53 o 
  -1  -7  10     9046.89     8770.81    257.93 o 
   0  -7  10     1562.14     1448.64     48.70 o 
   1  -7  10        5.41      -12.82      8.55 o 
   2  -7  10      554.97      465.98     22.02 o 
   3  -7  10        0.15        9.17      8.95 o 
   4  -7  10       77.58       58.44     10.60 o 
   5  -7  10      598.48      635.56     33.55 o 
   6  -7  10      126.81      169.49     14.86 o 
   7  -7  10      277.65      302.80     30.06 o 
  -9  -6  10      334.06      358.64     30.21 o 
  -8  -6  10        1.10      -10.42      9.14 o 
  -7  -6  10        2.76       15.69      7.41 o 
  -6  -6  10     3312.50     3497.83    118.43 o 
  -4  -6  10     1591.80     1632.52     73.71 o 
  -3  -6  10       97.31      106.64     15.17 o 
  -2  -6  10     1236.26     1140.90     39.15 o 
  -1  -6  10        5.59        5.11      7.93 o 
   0  -6  10     1394.85     1239.09     41.95 o 
   1  -6  10      751.65      717.69     27.96 o 
   2  -6  10      453.50      387.43     19.40 o 
   3  -6  10      115.74       96.63     10.64 o 
   4  -6  10       96.03       71.16     10.54 o 
   5  -6  10        9.99       -0.84      8.77 o 
   6  -6  10        0.07       -1.93      8.92 o 
   7  -6  10       11.62        8.60     10.23 o 
  -9  -5  10        2.54        8.77     13.12 o 
  -8  -5  10      765.66      935.30     48.09 o 
  -5  -5  10        3.14       -0.10      5.94 o 
  -4  -5  10       22.82       36.28      8.89 o 
  -3  -5  10      159.19      156.26     16.15 o 
  -2  -5  10       59.13       47.54      8.56 o 
  -1  -5  10     1417.52     1304.54     42.95 o 
   0  -5  10     1104.40      995.50     34.39 o 
   1  -5  10      476.07      457.72     20.02 o 
   2  -5  10       40.04       35.92      8.10 o 
   3  -5  10      561.33      592.59     27.04 o 
   4  -5  10     1066.41     1047.59     37.15 o 
   5  -5  10      978.99      915.63     34.21 o 
   6  -5  10        2.77       -2.12      8.55 o 
   7  -5  10       62.24       39.05     10.81 o 
   8  -5  10       82.68       78.94     12.90 o 
 -10  -4  10      187.25      165.98     21.00 o 
  -9  -4  10     2219.91     2346.55    103.64 o 
  -8  -4  10      327.39      343.66     14.61 o 
  -7  -4  10      242.36      227.41     11.50 o 
  -6  -4  10      606.13      651.48     28.13 o 
  -5  -4  10     1841.21     1819.35     43.92 o 
  -4  -4  10     1317.35     1363.25     42.79 o 
  -3  -4  10      262.66      197.29     11.08 o 
  -2  -4  10       67.41       76.58      6.64 o 
  -1  -4  10     1810.50     1672.76     52.77 o 
   0  -4  10      844.93      802.38     28.44 o 
   1  -4  10     1553.29     1435.98     46.31 o 
   2  -4  10        5.12       32.05     15.28 o 
   3  -4  10      135.06      107.28     10.13 o 
   4  -4  10      518.18      399.67     19.50 o 
   5  -4  10     2950.24     2894.54     89.71 o 
   6  -4  10      813.24      833.97     32.27 o 
   7  -4  10     1703.86     1712.68     57.48 o 
   8  -4  10      252.70      270.84     17.72 o 
   9  -4  10     1003.86     1030.76     82.73 o 
 -10  -3  10      624.60      632.59     38.90 o 
  -9  -3  10      381.52      408.69     29.29 o 
  -8  -3  10       17.07       12.65      6.87 o 
  -7  -3  10      623.56      779.01     37.35 o 
  -6  -3  10      505.58      708.90     73.97 o 
  -5  -3  10     1232.90     1279.99     48.48 o 
  -4  -3  10     4974.45     4886.12     95.36 o 
  -3  -3  10     3664.95     3437.61     99.44 o 
  -2  -3  10      153.82      145.79     10.07 o 
  -1  -3  10      725.36      660.34     23.82 o 
   0  -3  10      312.49      266.31     24.34 o 
   1  -3  10      968.68      956.19     32.40 o 
   2  -3  10      475.72      431.22     29.48 o 
   3  -3  10     2454.34     2450.36     75.53 o 
   4  -3  10      754.34      722.07     27.60 o 
   5  -3  10      222.68      280.46     48.23 o 
   6  -3  10       50.16       50.10      9.86 o 
   7  -3  10      431.23      413.38     28.66 o 
   8  -3  10      658.99      665.07     38.14 o 
   9  -3  10      372.57      337.83     33.87 o 
 -10  -2  10       16.53       12.44     13.02 o 
  -9  -2  10      938.62      958.77     49.54 o 
  -8  -2  10     1301.05     1282.20     33.20 o 
  -7  -2  10     1827.35     2512.13     94.52 o 
  -6  -2  10       73.55       56.70     22.47 o 
  -5  -2  10      288.96      300.08     12.01 o 
  -4  -2  10     1102.21     1104.02     27.84 o 
  -3  -2  10      109.20      110.79      7.05 o 
  -2  -2  10     4600.50     4423.08    104.77 o 
  -1  -2  10      348.31      328.75     14.76 o 
   0  -2  10      200.85      181.84     11.29 o 
   1  -2  10     1057.20     1039.14     34.25 o 
   2  -2  10     1910.43     1831.03     49.30 o 
   3  -2  10     2095.55     2426.98     75.63 o 
   4  -2  10      257.74      319.37     16.51 o 
   5  -2  10      120.70      137.00     18.53 o 
   6  -2  10     1025.10     1210.85     57.47 o 
   7  -2  10      512.53      626.60     36.48 o 
   8  -2  10      539.04      544.55     41.14 o 
   9  -2  10      217.63      159.97     24.50 o 
 -10  -1  10      126.09      119.51     16.69 o 
  -9  -1  10      435.80      446.26     18.42 o 
  -8  -1  10      207.77      207.37     11.10 o 
  -7  -1  10     1122.18     1037.49     40.38 o 
  -6  -1  10     1118.01     1010.10     26.60 o 
  -5  -1  10      124.76      130.36      7.41 o 
  -4  -1  10       21.19       27.26      4.91 o 
  -3  -1  10      241.48      219.85     11.86 o 
  -2  -1  10     1267.96     1226.57     31.19 o 
  -1  -1  10       16.98       15.91      4.09 o 
   0  -1  10     4112.13     4100.88    120.81 o 
   1  -1  10     3389.02     2961.60     88.54 o 
   2  -1  10      685.43      741.58     61.89 o 
   3  -1  10      708.60      954.81     32.93 o 
   4  -1  10        4.18       -3.95      3.94 o 
   5  -1  10     1663.30     2817.84    153.72 o 
   6  -1  10       73.93       72.21     10.24 o 
   7  -1  10     1910.24     2334.08    102.06 o 
   9  -1  10        4.32      -20.14     17.90 o 
  10  -1  10       56.29       31.61     21.93 o 
 -10   0  10      356.56      340.91     26.71 o 
  -9   0  10       86.85       85.14      8.63 o 
  -8   0  10      218.82      195.44     10.35 o 
  -7   0  10      653.60      641.98     19.68 o 
  -6   0  10      855.10      764.90     25.95 o 
  -5   0  10      606.88      621.87     17.64 o 
  -4   0  10        9.07        8.96      4.11 o 
  -3   0  10     2795.07     2826.59     64.00 o 
  -2   0  10     1246.85     1262.37     26.74 o 
  -1   0  10     1236.56     1102.72     28.12 o 
   0   0  10     7273.83     6908.54    161.33 o 
   1   0  10     3597.82     3124.42     92.63 o 
   2   0  10     5645.01     5622.13    180.30 o 
   3   0  10     9074.37    12819.70    774.49 o 
   4   0  10     4400.30     7425.57    244.17 o 
   5   0  10      381.55      581.13     25.34 o 
   6   0  10      415.92      736.58     41.01 o 
   7   0  10      449.20      714.14     35.67 o 
   8   0  10      705.84      681.95     43.64 o 
   9   0  10     1173.84     1168.46     64.58 o 
  10   0  10       80.73       87.14     22.48 o 
 -10   1  10      434.88      402.69     16.70 o 
  -9   1  10      282.57      330.19     14.61 o 
  -8   1  10      336.08      304.89     13.27 o 
  -7   1  10     7409.35     6982.89    184.76 o 
  -6   1  10     3597.42     3359.31    109.95 o 
  -5   1  10      299.97      273.06     13.69 o 
  -4   1  10       45.05       24.97      4.35 o 
  -3   1  10       20.84       23.36      5.66 o 
  -2   1  10    13785.78    12935.36    249.42 o 
  -1   1  10     6510.92     6424.67    124.80 o 
   0   1  10     2201.40     2370.52     56.88 o 
   1   1  10      265.28      215.33      8.87 o 
   2   1  10     1124.69     1019.16     26.52 o 
   3   1  10      433.31      596.87     34.49 o 
   4   1  10     2131.35     3069.01    150.45 o 
   5   1  10     4872.81     7880.99    173.10 o 
   6   1  10       94.48      193.60     16.25 o 
   7   1  10     1917.81     2792.22    116.38 o 
   8   1  10        1.29       -3.93      6.82 o 
   9   1  10      853.00      900.08     92.55 o 
  10   1  10       15.40        1.48     20.01 o 
 -10   2  10      224.36      197.50     12.43 o 
  -9   2  10      166.98      165.40     10.65 o 
  -8   2  10        3.04        6.22      7.93 o 
  -7   2  10      508.82      547.96     21.45 o 
  -6   2  10       33.51       37.19      7.71 o 
  -5   2  10     3728.92     3483.70     94.50 o 
  -4   2  10     1164.97     1100.79     33.32 o 
  -3   2  10     4538.44     4129.40    110.52 o 
  -2   2  10       72.27       53.85      3.52 o 
  -1   2  10     5016.67     4837.59     94.49 o 
   0   2  10       52.05       40.25      4.76 o 
   1   2  10     2065.51     1999.95     40.57 o 
   2   2  10     1870.92     1745.49     37.02 o 
   3   2  10     2576.82     2820.94     82.32 o 
   4   2  10      238.68      348.77     17.94 o 
   5   2  10      531.15      603.01     30.04 o 
   6   2  10     2611.22     2749.73    114.30 o 
   7   2  10      294.12      352.36     17.68 o 
   8   2  10      721.38      788.22     33.09 o 
   9   2  10       25.79       10.52      8.91 o 
  10   2  10      258.85      308.10     18.97 o 
 -10   3  10      157.77      165.11     11.51 o 
  -9   3  10     1759.01     1808.46     45.31 o 
  -8   3  10      339.74      275.62     16.07 o 
  -7   3  10      117.84       77.61      9.47 o 
  -6   3  10       30.26       18.23      7.18 o 
  -5   3  10      388.23      414.88     17.12 o 
  -4   3  10       37.97       23.42      6.23 o 
  -3   3  10      171.52      163.26      9.50 o 
  -2   3  10     1183.47     1063.16     31.69 o 
  -1   3  10     1936.57     1640.19     38.44 o 
   0   3  10      465.06      451.83     13.12 o 
   1   3  10        5.46        2.66      5.62 o 
   2   3  10      868.70      781.73     19.14 o 
   3   3  10      647.09      707.34     18.67 o 
   4   3  10     6067.84     5985.44    171.73 o 
   5   3  10       10.32        7.58     13.67 o 
   6   3  10      243.84      257.93     17.35 o 
   7   3  10       49.56       63.75     10.33 o 
   8   3  10       62.59       67.40     10.68 o 
   9   3  10     1576.79     1591.76     53.19 o 
  10   3  10     1095.80     1103.35     40.94 o 
 -10   4  10       36.46       40.16      9.12 o 
  -9   4  10        7.12       -3.33      9.84 o 
  -8   4  10      938.80      916.17     32.27 o 
  -7   4  10       86.29       73.95      9.81 o 
  -6   4  10     1625.98     1525.78     45.74 o 
  -5   4  10      113.26      134.79      9.96 o 
  -4   4  10        3.66       -4.73      5.64 o 
  -3   4  10     1290.37     1226.38     36.51 o 
  -2   4  10     1605.46     1368.87     39.69 o 
  -1   4  10      396.87      382.09     11.42 o 
   0   4  10     7528.74     7039.34    261.29 o 
   1   4  10    18199.11    19133.85    464.93 o 
   2   4  10     8472.53     8548.49    163.86 o 
   3   4  10     2191.81     2023.93     47.20 o 
   4   4  10        5.70       12.23      4.30 o 
   5   4  10      162.23      171.41      8.20 o 
   6   4  10     8963.09     8860.26    253.96 o 
   7   4  10     5256.36     5293.48    154.82 o 
   8   4  10     1883.86     1978.82     63.34 o 
   9   4  10     1132.02     1076.77     39.59 o 
  10   4  10      362.76      434.53     22.88 o 
 -10   5  10      561.51      591.25     40.41 o 
  -9   5  10     1080.80     1157.23     39.28 o 
  -8   5  10      645.37      658.76     26.44 o 
  -7   5  10      195.56      213.89     17.59 o 
  -6   5  10      783.82      739.65     26.54 o 
  -5   5  10      316.27      312.05     15.60 o 
  -4   5  10     8078.45     7800.59    208.07 o 
  -3   5  10     3899.14     3785.71    102.28 o 
  -2   5  10     1270.99     1327.71     38.83 o 
  -1   5  10       47.03       53.21      6.07 o 
   0   5  10     1524.50     1440.21     40.73 o 
   1   5  10      338.02      309.27     11.25 o 
   2   5  10    16466.20    15895.54    303.46 o 
   3   5  10     2648.80     2909.03     57.55 o 
   4   5  10     2215.01     2116.70     49.38 o 
   5   5  10     1162.61     1219.22     40.23 o 
   6   5  10       83.09       80.12      9.82 o 
   7   5  10      685.17      740.62     28.91 o 
   8   5  10     2908.96     2830.84     87.26 o 
   9   5  10      541.79      543.56     25.75 o 
  10   5  10       33.22       21.51     16.99 o 
 -10   6  10       91.05      104.08     13.87 o 
  -9   6  10       38.45       45.35     17.93 o 
  -8   6  10      941.64      965.83     34.13 o 
  -7   6  10      193.07      216.10     22.07 o 
  -6   6  10       42.68       39.28      8.78 o 
  -5   6  10       14.91       18.55      7.54 o 
  -4   6  10      181.93      172.77     11.15 o 
  -3   6  10        8.26       -0.88      5.87 o 
  -2   6  10     1576.76     1511.31     43.88 o 
  -1   6  10     1043.44     1226.95     36.07 o 
   0   6  10      339.96      235.64     11.36 o 
   1   6  10        1.63        0.75      3.48 o 
   2   6  10       96.93       93.69      9.73 o 
   3   6  10       20.44       43.72      6.62 o 
   4   6  10     6605.64     6429.97    124.51 o 
   5   6  10      404.24      409.85     18.68 o 
   6   6  10      514.88      488.02     31.28 o 
   7   6  10      136.04      132.68     12.43 o 
   8   6  10      296.55      240.87     16.13 o 
   9   6  10        1.78      -11.88      7.92 o 
  10   6  10       34.80       51.52     12.29 o 
  -9   7  10       31.43       22.23     17.06 o 
  -8   7  10        0.04       23.11     15.63 o 
  -7   7  10        0.62       -4.46      8.76 o 
  -6   7  10      135.50      118.54     11.44 o 
  -5   7  10       21.24       13.83     15.37 o 
  -4   7  10     2006.67     1996.77     57.65 o 
  -3   7  10        6.10       -7.66      6.04 o 
  -2   7  10       23.43       17.05      6.41 o 
  -1   7  10     2520.65     2479.73     86.05 o 
   0   7  10      233.67      234.52     11.74 o 
   1   7  10     4021.16     4045.58     90.21 o 
   2   7  10     3610.04     3601.82     81.70 o 
   3   7  10      267.42      224.26      9.18 o 
   4   7  10      164.31      102.61      9.80 o 
   5   7  10      260.59      236.84     13.99 o 
   6   7  10     1084.45      977.19     35.06 o 
   7   7  10     1208.48     1192.43     41.98 o 
   8   7  10     1061.11     1076.71     39.61 o 
   9   7  10       12.91       -3.56     19.15 o 
  10   7  10      439.54      399.00     61.42 o 
  -9   8  10       75.63       94.06     20.90 o 
  -8   8  10     1484.21     1567.90     75.61 o 
  -7   8  10       16.13       16.27     14.20 o 
  -6   8  10      418.21      406.11     37.40 o 
  -5   8  10     1507.55     1546.16     59.15 o 
  -4   8  10     3039.88     2951.79     82.63 o 
  -3   8  10     1781.44     1809.41     52.85 o 
  -2   8  10     6363.81     6330.17    167.75 o 
  -1   8  10     1520.69     1400.63     41.34 o 
   0   8  10      240.89      247.45     12.78 o 
   1   8  10      959.17      873.37     22.77 o 
   2   8  10      799.26      790.02     21.53 o 
   3   8  10     4003.11     3922.31     77.15 o 
   4   8  10      421.49      332.03     17.50 o 
   5   8  10      742.50      707.01     27.52 o 
   6   8  10     1403.71     1411.04     47.55 o 
   7   8  10      209.77      200.86     18.90 o 
   8   8  10      112.28      109.88     12.84 o 
   9   8  10      712.54      670.55     30.62 o 
  10   8  10     1301.22     1347.51     49.98 o 
  -8   9  10      448.48      421.46     33.75 o 
  -7   9  10      491.06      565.98     37.91 o 
  -6   9  10     2176.74     1980.56     89.60 o 
  -5   9  10      159.12      110.51     17.25 o 
  -4   9  10      196.03      170.22     12.44 o 
  -3   9  10     3869.70     3918.00    107.07 o 
  -2   9  10     3221.77     3224.70     88.83 o 
  -1   9  10     1143.24     1200.98     40.08 o 
   0   9  10     5465.35     5531.31    122.83 o 
   1   9  10       31.96       25.20      5.16 o 
   2   9  10       55.91       39.92      5.61 o 
   3   9  10     1169.90     1111.03     29.53 o 
   4   9  10      464.40      416.22     19.79 o 
   5   9  10       42.79       29.58      9.07 o 
   6   9  10      871.22      784.95     30.60 o 
   7   9  10      619.05      639.18     27.95 o 
   8   9  10      151.92      136.30     14.47 o 
   9   9  10      327.40      313.95     20.80 o 
  10   9  10       66.82       80.71     14.60 o 
  -8  10  10       71.88      102.65     21.38 o 
  -7  10  10        1.08       13.08     15.48 o 
  -6  10  10      139.50      152.32     20.45 o 
  -5  10  10       73.65       74.85     15.79 o 
  -4  10  10      274.46      256.36     22.19 o 
  -3  10  10      653.01      606.13     34.89 o 
  -2  10  10      172.24      204.59     18.49 o 
  -1  10  10      640.32      632.10     34.10 o 
   0  10  10       81.41       97.49      8.81 o 
   1  10  10      848.38      821.17     28.95 o 
   2  10  10      778.86      735.97     27.45 o 
   3  10  10     1436.42     1418.50     46.46 o 
   4  10  10      493.01      497.36     22.32 o 
   5  10  10      566.69      504.48     23.08 o 
   6  10  10        4.51        6.24      8.26 o 
   7  10  10     1626.05     1531.46     77.38 o 
   8  10  10      129.73       97.99     18.21 o 
   9  10  10     1591.75     1547.08     55.26 o 
  -7  11  10      183.23      201.18     24.74 o 
  -6  11  10       75.53      100.61     18.48 o 
  -5  11  10       12.27       -5.68     12.83 o 
  -4  11  10       14.14       19.63     12.76 o 
  -3  11  10      533.77      460.79     30.02 o 
  -2  11  10      710.62      776.45     40.77 o 
  -1  11  10     2304.88     2379.32    100.65 o 
   0  11  10     2494.90     2418.30    101.26 o 
   1  11  10        0.54       -9.00      6.00 o 
   2  11  10     1878.29     1955.02     61.59 o 
   3  11  10      916.80      844.34     31.64 o 
   4  11  10      267.41      237.90     16.68 o 
   5  11  10     3491.64     3394.33    103.09 o 
   6  11  10       53.92       51.93     10.96 o 
   7  11  10       64.38       45.46     11.66 o 
   8  11  10      206.80      180.70     20.59 o 
   9  11  10     1047.92     1035.22     42.35 o 
  -6  12  10      724.00      757.22     45.79 o 
  -5  12  10      375.20      367.86     30.02 o 
  -4  12  10      613.55      663.67     39.67 o 
  -3  12  10      834.14      813.22     44.20 o 
  -2  12  10       21.94       15.57     11.73 o 
  -1  12  10     1189.60     1224.86     57.45 o 
   0  12  10     4262.97     4181.47    169.41 o 
   1  12  10     3489.67     3683.41     88.71 o 
   2  12  10      702.58      643.27     21.60 o 
   3  12  10       53.49       58.87     10.62 o 
   4  12  10      706.56      632.17     32.36 o 
   5  12  10      190.35      171.93     13.98 o 
   6  12  10      730.31      734.63     38.07 o 
   7  12  10     1966.47     1980.29     66.08 o 
   8  12  10      359.80      324.64     21.44 o 
  -5  13  10     1151.13     1155.50     60.08 o 
  -4  13  10     2025.77     1932.14     88.21 o 
  -3  13  10     2134.37     1967.39     88.54 o 
  -2  13  10     1841.37     1818.47     81.96 o 
  -1  13  10      103.48       96.71     15.47 o 
   0  13  10       56.51       48.69      9.99 o 
   1  13  10      564.22      571.26     24.44 o 
   2  13  10      841.09      911.60     27.32 o 
   3  13  10      209.82      189.67     11.64 o 
   4  13  10       44.57       44.63     10.48 o 
   5  13  10       90.32       89.44     19.42 o 
   6  13  10       15.29       11.97     10.80 o 
   7  13  10        9.80       -1.05     11.07 o 
  -4  14  10       47.31       14.14     15.68 o 
  -3  14  10      184.19      191.75     22.36 o 
  -2  14  10      966.36      973.49     51.35 o 
  -1  14  10     1145.48     1221.71     42.93 o 
   0  14  10      490.49      487.61     23.32 o 
   1  14  10       19.16       -2.59     14.64 o 
   2  14  10     1178.14     1147.52     59.56 o 
   3  14  10        6.50       12.64      8.14 o 
   4  14  10       15.51       10.14      8.47 o 
   5  14  10       27.21        6.61     10.63 o 
   6  14  10        2.83       -5.41     10.76 o 
  -2  15  10       28.92       11.88     14.89 o 
  -1  15  10       40.05       32.43     11.42 o 
   0  15  10        3.33        8.92     10.30 o 
   1  15  10      334.30      306.17     26.15 o 
   2  15  10       76.05       71.21     18.74 o 
   3  15  10      261.58      245.57     13.68 o 
   4  15  10       62.57       47.98     11.47 o 
   5  15  10       52.42       32.50      9.95 o 
  -4 -10  11      430.73      479.80     36.90 o 
  -3 -10  11      224.72      156.07     22.63 o 
  -2 -10  11      141.46      141.95     21.80 o 
  -1 -10  11        1.63       -6.82     15.04 o 
   0 -10  11      181.22      139.53     15.36 o 
   1 -10  11       59.05       52.11     12.94 o 
   2 -10  11      416.28      355.66     22.78 o 
  -6  -9  11        1.42       -3.59     16.92 o 
  -5  -9  11        6.23        7.72     16.76 o 
  -4  -9  11       18.40       18.01     15.68 o 
  -3  -9  11        3.61      -13.94     14.24 o 
  -2  -9  11      321.18      329.50     28.87 o 
  -1  -9  11      351.64      324.23     20.75 o 
   0  -9  11      111.80       99.75     13.20 o 
   1  -9  11       28.71       20.69     10.71 o 
   2  -9  11        5.99       -3.51      9.82 o 
   3  -9  11        9.32      -11.63      9.83 o 
   4  -9  11       23.98       13.46     18.64 o 
  -7  -8  11       50.42       23.08     18.13 o 
  -6  -8  11      123.75      144.34     15.03 o 
  -5  -8  11       16.29       46.86     16.68 o 
  -4  -8  11      246.70      274.04     23.96 o 
  -3  -8  11     1408.75     1372.94     65.78 o 
  -2  -8  11       57.88       56.58     15.81 o 
  -1  -8  11       96.75       81.79     11.85 o 
   0  -8  11      634.83      617.12     26.99 o 
   1  -8  11      364.91      319.06     30.94 o 
   2  -8  11      342.04      333.03     20.10 o 
   3  -8  11        8.34        5.15      9.60 o 
   4  -8  11      330.26      296.43     18.35 o 
   5  -8  11      402.74      404.24     23.22 o 
  -7  -7  11      331.94      345.67     30.59 o 
  -6  -7  11      637.92      657.95     40.10 o 
  -5  -7  11     1176.50     1162.49     57.76 o 
  -4  -7  11     1254.28     1343.97     63.99 o 
  -2  -7  11     1128.80     1097.46     54.14 o 
  -1  -7  11      430.77      420.74     27.18 o 
   0  -7  11       48.97       41.19     10.75 o 
   1  -7  11     1357.60     1245.11     43.31 o 
   2  -7  11     1354.66     1205.46     42.51 o 
   3  -7  11     2736.26     2448.13     77.88 o 
   4  -7  11     3396.12     3159.00    128.88 o 
   5  -7  11        1.21       -6.68     11.54 o 
   6  -7  11       60.79       69.57     12.40 o 
  -8  -6  11     1912.00     2047.98     91.83 o 
  -7  -6  11     1817.95     1958.66     58.35 o 
  -6  -6  11     1906.84     2846.94     97.28 o 
  -5  -6  11      488.75      500.79     22.19 o 
  -4  -6  11      306.34      302.46     25.74 o 
  -3  -6  11      660.85      683.31     37.54 o 
  -2  -6  11      466.46      464.92     21.69 o 
  -1  -6  11      464.66      420.08     26.74 o 
   0  -6  11      181.67      154.18     12.87 o 
   1  -6  11      837.46      735.52     28.97 o 
   2  -6  11      194.04      150.94     12.52 o 
   3  -6  11      343.22      284.08     17.36 o 
   4  -6  11     1914.26     1733.75     57.46 o 
   5  -6  11      482.37      412.84     22.19 o 
   6  -6  11      337.46      326.26     20.23 o 
   7  -6  11       11.70       22.38     11.17 o 
  -9  -5  11      105.03      118.09     18.26 o 
  -8  -5  11     1195.40     1207.17     59.31 o 
  -7  -5  11       27.84       23.54      7.42 o 
  -6  -5  11     1296.40     2327.10     89.17 o 
  -3  -5  11       11.26       21.05     11.58 o 
  -2  -5  11      349.68      309.22     16.87 o 
  -1  -5  11      333.60      310.55     16.72 o 
   0  -5  11       40.52       44.24      8.62 o 
   1  -5  11        0.95       -7.08      7.29 o 
   2  -5  11       90.73       86.99     10.04 o 
   3  -5  11      281.21      252.97     15.57 o 
   4  -5  11      190.09      175.67     12.98 o 
   5  -5  11       74.93       58.10     10.48 o 
   6  -5  11        1.82       -9.71     12.32 o 
   7  -5  11        6.34        1.30      9.92 o 
   8  -5  11       13.11        7.56     11.21 o 
  -9  -4  11       89.11      112.32     18.03 o 
  -8  -4  11       17.62       27.81     10.11 o 
  -7  -4  11       20.07       26.73      7.03 o 
  -6  -4  11      107.91      120.70      8.88 o 
  -5  -4  11     3033.30     3015.42     69.72 o 
  -4  -4  11     2648.93     2707.63     62.88 o 
  -3  -4  11      575.07      573.01     21.30 o 
  -2  -4  11     1531.74     1597.27     78.46 o 
  -1  -4  11      795.85      733.60     26.91 o 
   0  -4  11        5.28        5.23      6.77 o 
   1  -4  11     3708.13     3422.09    103.27 o 
   2  -4  11      143.56      165.37     11.49 o 
   3  -4  11     1259.13     1220.98     41.50 o 
   4  -4  11     1376.50     1226.51     42.09 o 
   5  -4  11      361.71      403.54     20.40 o 
   6  -4  11      457.80      411.07     28.62 o 
   7  -4  11      267.76      354.92     20.89 o 
   8  -4  11       17.90        7.66     10.87 o 
 -10  -3  11       14.39       16.21     14.61 o 
  -9  -3  11     1699.45     1644.04     76.65 o 
  -8  -3  11       68.57       78.10     11.03 o 
  -7  -3  11      369.15      453.89     25.35 o 
  -6  -3  11      704.52      886.48     41.39 o 
  -5  -3  11      129.33      131.27     14.00 o 
  -4  -3  11     1705.49     1661.07     63.62 o 
  -3  -3  11     3075.30     2823.82    118.21 o 
  -2  -3  11       35.57       44.69      7.62 o 
  -1  -3  11     4677.42     4672.25    138.28 o 
   0  -3  11     2914.12     2613.04     79.45 o 
   1  -3  11      549.34      531.71     21.24 o 
   2  -3  11     3094.02     2633.23     80.64 o 
   3  -3  11      684.56      616.72     24.28 o 
   4  -3  11     1473.57     1520.81     50.03 o 
   5  -3  11     1239.33     1334.68    132.89 o 
   6  -3  11     1434.57     1500.84     69.80 o 
   7  -3  11     1223.15     1303.37     62.82 o 
   8  -3  11       25.54       24.89     10.97 o 
   9  -3  11        5.34        0.19     11.19 o 
 -10  -2  11      392.42      420.00     31.00 o 
  -9  -2  11       52.17       61.26     15.26 o 
  -8  -2  11       15.97       21.27      9.81 o 
  -7  -2  11     1933.29     2004.32     48.43 o 
  -6  -2  11     3353.75     3326.01     76.08 o 
  -5  -2  11     1597.38     1587.29     38.57 o 
  -4  -2  11      352.12      439.28     18.33 o 
  -3  -2  11      119.09      137.02      7.96 o 
  -2  -2  11      274.78      224.30     21.84 o 
  -1  -2  11    11049.98    10348.12    300.78 o 
   0  -2  11      101.65      106.63      8.39 o 
   1  -2  11     2337.80     2196.61     67.30 o 
   2  -2  11     1284.77     1130.11     37.62 o 
   3  -2  11      781.89      866.59     30.79 o 
   4  -2  11       10.27       -3.02      6.82 o 
   5  -2  11       92.07      123.89     11.14 o 
   6  -2  11      240.76      329.46     46.05 o 
   7  -2  11      461.21      521.59     33.18 o 
   8  -2  11      533.16      599.86     36.82 o 
   9  -2  11      204.28      214.47     27.35 o 
 -10  -1  11       12.76       24.29     14.34 o 
  -9  -1  11       78.49       81.62     12.59 o 
  -8  -1  11     1371.03     1282.79     33.47 o 
  -7  -1  11      840.53      939.80     33.55 o 
  -6  -1  11      238.94      225.02     12.99 o 
  -5  -1  11      298.04      339.13     12.66 o 
  -4  -1  11      626.57      540.25     16.29 o 
  -3  -1  11      386.40      362.07     15.63 o 
  -2  -1  11        7.08       12.02      3.89 o 
  -1  -1  11       77.26       80.95      8.91 o 
   0  -1  11       12.98       29.72      5.88 o 
   1  -1  11      857.01      739.44     29.05 o 
   2  -1  11       64.48       51.44      5.68 o 
   3  -1  11     1125.64     1286.60     58.30 o 
   4  -1  11      191.85      254.78     34.03 o 
   5  -1  11      674.58     1023.59     84.91 o 
   6  -1  11       25.23       30.56      9.68 o 
   7  -1  11      261.91      327.75     25.87 o 
   9  -1  11      151.29      145.34     24.50 o 
 -10   0  11        1.51       18.14     13.23 o 
  -9   0  11       11.66        6.33      6.89 o 
  -8   0  11       11.83       19.38      6.98 o 
  -7   0  11     1181.89     1163.23     36.75 o 
  -6   0  11      165.94      125.05     10.27 o 
  -5   0  11     2260.26     2009.54     57.06 o 
  -4   0  11       20.83       22.48      4.75 o 
  -3   0  11       28.45       11.59      4.38 o 
  -2   0  11     3814.49     3570.70     71.20 o 
  -1   0  11     4046.95     3996.35     94.67 o 
   0   0  11     3321.74     3093.90     73.96 o 
   1   0  11     1638.91     1581.75     49.06 o 
   2   0  11     4002.89     3716.17    110.51 o 
   3   0  11      990.72     1410.17     64.48 o 
   4   0  11      838.30     1358.57     61.57 o 
   5   0  11       29.51       44.91      6.46 o 
   6   0  11      172.33      234.79     14.69 o 
   8   0  11      109.37      107.32     21.35 o 
   9   0  11       85.11       95.10     22.23 o 
  10   0  11      835.64      730.01     50.12 o 
 -10   1  11      130.44      121.05     10.64 o 
  -9   1  11       24.57       19.27      7.57 o 
  -8   1  11       48.56       35.65      7.59 o 
  -7   1  11      420.31      426.84     19.63 o 
  -6   1  11     3973.91     3726.08    176.50 o 
  -5   1  11     4964.25     4590.95    123.51 o 
  -4   1  11     1108.53     1012.73     40.83 o 
  -3   1  11     8267.15     8317.00    216.03 o 
  -2   1  11     3079.75     2960.68     59.17 o 
  -1   1  11      198.37      200.67      7.53 o 
   0   1  11      663.14      532.46     13.23 o 
   1   1  11     3001.79     2914.29     69.59 o 
   2   1  11     4402.70     4076.07    120.56 o 
   3   1  11    12491.91    13578.94    340.85 o 
   4   1  11     2997.64     4409.85    134.70 o 
   5   1  11      238.15      379.31     12.69 o 
   6   1  11       71.63      113.75     10.49 o 
   7   1  11      194.24      281.12     63.09 o 
   8   1  11     1535.23     2047.63    293.92 o 
   9   1  11      153.50      160.81     25.14 o 
  10   1  11       29.02       16.92     21.40 o 
 -10   2  11      295.82      304.14     14.46 o 
  -9   2  11     1091.16     1053.94     29.66 o 
  -8   2  11      298.14      268.17     15.57 o 
  -7   2  11     3286.68     3114.57     86.39 o 
  -6   2  11       27.20       31.26      7.78 o 
  -5   2  11      384.70      361.55     18.37 o 
  -4   2  11     4494.87     4120.02    110.92 o 
  -3   2  11     2388.63     2132.37     75.66 o 
  -2   2  11     3782.02     3421.02     67.55 o 
  -1   2  11     5084.89     4806.76     94.52 o 
   0   2  11     1172.13      960.32     28.02 o 
   1   2  11      147.00      143.57      6.05 o 
   2   2  11      415.93      365.09     13.04 o 
   3   2  11      327.70      242.56     23.95 o 
   4   2  11     2550.50     3272.96    242.66 o 
   5   2  11     1663.70     1783.32     76.39 o 
   6   2  11        0.61        0.31      6.72 o 
   7   2  11       50.77       53.00      9.07 o 
   8   2  11       26.43       17.31      8.47 o 
   9   2  11      219.99      247.99     17.08 o 
 -10   3  11      261.09      267.41     20.92 o 
  -9   3  11       25.44       16.34      8.59 o 
  -8   3  11       81.27       66.93     10.54 o 
  -7   3  11      180.51      182.69     12.49 o 
  -6   3  11      241.95      230.58     13.05 o 
  -5   3  11       65.85       60.36      8.01 o 
  -4   3  11      351.61      354.57     25.53 o 
  -3   3  11        9.87       13.44      9.77 o 
  -2   3  11       86.32       68.04      7.15 o 
  -1   3  11      320.87      354.30      9.58 o 
   0   3  11      326.07      349.80      9.59 o 
   1   3  11     2419.25     2252.83     45.49 o 
   2   3  11      175.99      229.41      8.09 o 
   3   3  11        1.39        0.81      4.25 o 
   4   3  11      709.73      700.70     32.84 o 
   5   3  11     2246.75     2307.87    174.98 o 
   6   3  11     2077.85     2079.26     81.94 o 
   7   3  11     1118.55     1197.26     49.83 o 
   8   3  11     4248.09     4333.14    156.97 o 
   9   3  11      573.81      603.58     26.93 o 
  10   3  11      286.47      295.70     24.30 o 
 -10   4  11      152.34      160.67     12.75 o 
  -9   4  11       93.63       76.32     12.03 o 
  -8   4  11       10.66       -1.87      9.26 o 
  -7   4  11      547.56      529.25     21.89 o 
  -6   4  11       23.99       28.86      7.84 o 
  -5   4  11     1334.48     1423.97     42.88 o 
  -4   4  11      565.61      504.51     19.50 o 
  -3   4  11     2039.28     2031.42     57.18 o 
  -2   4  11     1602.30     1570.16     45.10 o 
  -1   4  11     1427.31     1252.81     30.37 o 
   0   4  11     2287.48     2265.87     52.33 o 
   1   4  11     3101.34     3228.16    106.30 o 
   2   4  11     3864.51     3752.16     73.52 o 
   3   4  11       95.85       88.62      5.03 o 
   4   4  11     4368.34     4321.74     97.38 o 
   5   4  11        9.50        3.35      4.78 o 
   6   4  11        7.73       12.35      7.68 o 
   7   4  11      767.03      781.48     63.14 o 
   8   4  11     3364.84     3433.54    103.79 o 
   9   4  11     1081.67     1115.70     66.10 o 
  10   4  11     1341.35     1408.26     95.21 o 
 -10   5  11      530.94      541.06     20.57 o 
  -9   5  11      822.81      837.84     31.81 o 
  -8   5  11     1537.69     1529.39     47.90 o 
  -7   5  11     2344.66     2288.99     66.28 o 
  -6   5  11       82.42       63.71      9.28 o 
  -5   5  11      730.31      754.88     26.48 o 
  -4   5  11      282.77      283.23     14.67 o 
  -3   5  11      519.05      520.56     19.64 o 
  -2   5  11     3699.89     3556.82     95.97 o 
  -1   5  11     1707.68     1830.72     45.29 o 
   0   5  11     3873.12     3859.61    102.98 o 
   1   5  11     6163.91     5957.03    156.44 o 
   2   5  11      159.17      155.25      6.37 o 
   3   5  11      325.96      306.83     17.70 o 
   4   5  11        7.62        5.32      5.83 o 
   5   5  11     1016.71     1036.44     35.34 o 
   6   5  11     4212.52     4277.60    126.79 o 
   7   5  11     2122.55     2061.30     65.28 o 
   8   5  11       70.33       75.57     10.95 o 
   9   5  11       16.18        0.59      9.88 o 
  10   5  11       91.56       78.34     13.61 o 
  -9   6  11      686.16      721.04     29.37 o 
  -8   6  11      220.71      243.97     16.16 o 
  -7   6  11     1671.96     1661.80     50.91 o 
  -6   6  11     1620.34     1639.96     49.70 o 
  -5   6  11     1134.54     1069.34     34.68 o 
  -4   6  11      590.41      604.28     22.71 o 
  -3   6  11     5132.71     4789.58    128.73 o 
  -2   6  11     1395.70     1342.73     39.81 o 
  -1   6  11     1709.57     1711.55     48.83 o 
   0   6  11      351.42      414.17     15.65 o 
   1   6  11      852.39      798.65     24.81 o 
   2   6  11      926.59     1050.90     23.06 o 
   3   6  11       65.78       72.28      5.54 o 
   4   6  11       85.31       69.92      4.69 o 
   5   6  11      432.42      367.21     22.09 o 
   6   6  11      160.10      137.22     20.13 o 
   7   6  11      457.53      442.78     21.82 o 
   8   6  11       14.83       21.52      9.17 o 
   9   6  11       33.78       31.05     10.70 o 
  10   6  11        2.68      -11.05     18.33 o 
  -9   7  11      108.07      129.53     21.78 o 
  -8   7  11       12.21       -8.34      9.66 o 
  -7   7  11       12.42       14.15      9.41 o 
  -6   7  11      829.99      809.42     29.33 o 
  -5   7  11      126.04      116.76     10.97 o 
  -4   7  11      115.52       95.01      9.92 o 
  -3   7  11        1.93       -2.40      6.55 o 
  -2   7  11        2.10       -0.38      5.98 o 
  -1   7  11     2556.46     2430.78     67.84 o 
   0   7  11      336.98      361.65     19.64 o 
   1   7  11      205.54      175.00      9.65 o 
   2   7  11      477.92      456.08     12.47 o 
   3   7  11      290.09      277.81      9.41 o 
   4   7  11      555.89      497.91     24.27 o 
   5   7  11        6.32        5.32      7.62 o 
   6   7  11     5764.17     5525.70    161.98 o 
   7   7  11       29.72       28.34      9.87 o 
   8   7  11       61.65       51.07     11.04 o 
   9   7  11       58.65       58.19     11.90 o 
  10   7  11      102.29       96.35     14.33 o 
  -9   8  11      241.21      265.09     28.01 o 
  -8   8  11        3.12        0.75     15.74 o 
  -7   8  11      225.42      223.08     15.63 o 
  -6   8  11      229.79      224.96     30.08 o 
  -5   8  11      308.41      304.56     17.06 o 
  -4   8  11     4991.51     4871.65    131.75 o 
  -3   8  11     2182.45     2333.36     66.47 o 
  -2   8  11      222.28      225.90     12.80 o 
  -1   8  11      505.46      573.22     21.17 o 
   0   8  11      558.78      510.87     18.86 o 
   1   8  11     1221.56     1372.93     39.86 o 
   2   8  11     2354.94     2058.65     42.04 o 
   3   8  11     1153.34     1130.98     28.59 o 
   4   8  11      119.88      140.09     11.36 o 
   5   8  11      184.92      176.86     13.73 o 
   6   8  11     3061.87     2963.08     90.70 o 
   7   8  11     1113.69     1020.58     37.60 o 
   8   8  11     1202.74     1150.02     42.39 o 
   9   8  11        6.75      -12.95     13.52 o 
  10   8  11       88.20      105.22     15.40 o 
  -8   9  11      351.49      396.47     33.97 o 
  -7   9  11      201.48      200.44     23.28 o 
  -6   9  11      804.17      834.41     46.50 o 
  -5   9  11      117.83       99.69     14.85 o 
  -4   9  11      609.26      582.06     23.09 o 
  -3   9  11     1358.83     1382.91     42.64 o 
  -2   9  11      648.60      599.85     22.86 o 
  -1   9  11     1083.22     1179.57     36.33 o 
   0   9  11      420.56      382.64     22.05 o 
   1   9  11      286.27      277.25     13.36 o 
   2   9  11      235.22      212.20     18.17 o 
   3   9  11      956.64     1016.05     27.64 o 
   4   9  11     5486.72     5312.90    155.56 o 
   5   9  11       33.74       41.60      9.48 o 
   6   9  11       14.67       28.13     10.16 o 
   7   9  11      266.57      228.53     16.22 o 
   8   9  11      985.04      935.60     37.10 o 
   9   9  11      738.50      768.35     33.60 o 
  -8  10  11     1057.08     1182.61     63.08 o 
  -7  10  11      543.04      557.73     38.34 o 
  -6  10  11      760.18      791.42     45.75 o 
  -5  10  11      674.72      633.04     38.54 o 
  -4  10  11     2021.65     1908.72     85.27 o 
  -3  10  11      329.42      319.53     25.02 o 
  -2  10  11      826.85      879.44     57.67 o 
  -1  10  11      382.03      317.21     15.88 o 
   0  10  11        7.37        8.69      6.77 o 
   1  10  11     1220.89     1132.99     51.38 o 
   2  10  11      895.43      850.86     31.14 o 
   3  10  11      116.97      108.65     10.84 o 
   4  10  11       34.86       35.34     10.42 o 
   5  10  11       38.59       36.44     10.51 o 
   6  10  11      507.10      462.18     30.25 o 
   7  10  11      516.34      482.23     28.95 o 
   8  10  11       18.35       -1.63      9.67 o 
   9  10  11      241.92      227.36     22.45 o 
  -7  11  11        0.32      -10.67     15.40 o 
  -6  11  11       38.55       22.58     15.45 o 
  -5  11  11        9.48        4.32     13.78 o 
  -4  11  11       91.09      121.21     17.81 o 
  -3  11  11      607.04      595.46     35.71 o 
  -2  11  11       45.36       50.70     12.89 o 
  -1  11  11     2362.24     2331.23     99.08 o 
   0  11  11       64.90       65.93     12.48 o 
   1  11  11      193.39      171.66     12.81 o 
   2  11  11      539.14      534.70     43.50 o 
   3  11  11      305.23      214.82     23.51 o 
   4  11  11      618.95      626.36     26.32 o 
   5  11  11      115.26      123.81     20.51 o 
   6  11  11       25.60        9.52      9.76 o 
   7  11  11      455.19      415.59     23.51 o 
   8  11  11      747.60      720.96     32.95 o 
  -6  12  11      270.94      261.01     26.52 o 
  -5  12  11       70.00       37.60     15.98 o 
  -4  12  11      151.43      144.88     19.47 o 
  -3  12  11      813.27      782.36     43.21 o 
  -2  12  11      501.45      460.26     30.30 o 
  -1  12  11      314.33      284.57     23.28 o 
   0  12  11      204.46      185.64     17.86 o 
   1  12  11     3977.22     3834.09    112.92 o 
   2  12  11     2659.23     2694.79     82.90 o 
   3  12  11     2593.86     2466.12     76.82 o 
   4  12  11     2904.91     2915.83     89.72 o 
   5  12  11      925.00      861.54     33.89 o 
   6  12  11      404.25      391.68     22.52 o 
   7  12  11     1661.37     1616.93     56.39 o 
   8  12  11        4.30      -15.79     18.41 o 
  -5  13  11       10.27       13.41     15.51 o 
  -4  13  11        8.30        3.77     14.57 o 
  -3  13  11     1272.71     1319.11     64.36 o 
  -2  13  11      578.58      601.99     36.51 o 
  -1  13  11      195.46      161.61     18.06 o 
   0  13  11      924.94     1009.47     36.36 o 
   1  13  11      906.97      910.61     33.38 o 
   2  13  11       34.94       41.63     16.01 o 
   3  13  11      598.44      676.13     28.52 o 
   4  13  11      257.07      195.92     14.67 o 
   5  13  11     1758.66     1699.87     57.27 o 
   6  13  11     1330.23     1271.92     46.39 o 
   7  13  11      506.92      470.33     25.95 o 
  -4  14  11      362.53      391.68     32.41 o 
  -3  14  11       35.90       43.06     16.03 o 
  -2  14  11      219.26      242.55     23.47 o 
  -1  14  11      467.64      455.81     31.58 o 
   0  14  11      743.11      792.34     31.25 o 
   1  14  11       47.14       55.24     17.13 o 
   2  14  11      330.22      377.10     31.58 o 
   3  14  11        1.50      -11.58      7.72 o 
   4  14  11       32.70       16.64     10.34 o 
   5  14  11      519.61      572.10     27.61 o 
   6  14  11       30.11       22.63     11.99 o 
  -2  15  11       16.97        4.34     13.99 o 
  -1  15  11        1.34       -9.82      9.94 o 
   0  15  11        8.94        1.48     10.17 o 
   1  15  11       36.52       34.00     16.94 o 
   2  15  11      118.76      132.83     21.32 o 
   3  15  11      305.29      292.85     18.61 o 
   4  15  11        6.20        6.50      8.93 o 
  -2 -10  12      821.30      728.44     45.13 o 
  -1 -10  12      282.00      312.97     28.02 o 
   0 -10  12      114.15      105.59     24.42 o 
  -5  -9  12       87.08       90.59     19.62 o 
  -4  -9  12       88.94       75.35     19.26 o 
  -3  -9  12        3.86        1.87     15.44 o 
  -2  -9  12      184.23      150.13     21.45 o 
  -1  -9  12        4.85      -16.28     10.85 o 
   0  -9  12      518.49      461.61     24.63 o 
   1  -9  12       12.04       -3.30     10.35 o 
   2  -9  12       78.77       85.26     13.12 o 
   3  -9  12      455.03      398.27     23.43 o 
  -6  -8  12       13.59       -0.06     12.32 o 
  -5  -8  12        2.45      -16.56     14.57 o 
  -4  -8  12      191.99      171.81     20.85 o 
  -3  -8  12      315.58      294.66     24.99 o 
  -2  -8  12        3.51       -3.22     14.10 o 
  -1  -8  12        3.95       -7.95     15.46 o 
   0  -8  12      457.01      457.01     23.58 o 
   1  -8  12       26.07       31.61     10.52 o 
   2  -8  12      126.63       95.01     25.14 o 
   3  -8  12       53.39       48.46     11.37 o 
   4  -8  12       21.14       20.13     10.90 o 
  -7  -7  12      111.09      100.62     20.10 o 
  -6  -7  12      246.12      253.30     17.30 o 
  -5  -7  12        8.41        4.41     14.58 o 
  -4  -7  12      158.52      146.42     18.95 o 
  -3  -7  12     1334.95     1337.42     63.93 o 
  -2  -7  12     2175.60     2021.40     90.61 o 
  -1  -7  12     1300.54     1212.80     42.84 o 
   0  -7  12      979.29      932.70     35.15 o 
   1  -7  12        5.66        1.65      9.05 o 
   2  -7  12      254.67      228.23     15.55 o 
   3  -7  12       93.51       89.95     12.15 o 
   4  -7  12      565.75      562.00     26.28 o 
   5  -7  12      269.34      217.54     16.32 o 
  -7  -6  12       81.33      125.23     18.74 o 
  -6  -6  12     1737.12     1800.08     54.55 o 
  -5  -6  12     1597.89     2092.10    118.73 o 
  -4  -6  12     1172.47     1587.37     72.68 o 
  -3  -6  12      370.12      408.83     28.75 o 
  -2  -6  12      795.72      777.76     30.98 o 
  -1  -6  12       44.85       14.23     11.93 o 
   0  -6  12     5025.02     4628.18    139.28 o 
   1  -6  12     1417.96     1265.36     43.75 o 
   2  -6  12     1029.73      880.62     33.22 o 
   3  -6  12     1473.49     1346.97     82.79 o 
   4  -6  12      161.43      142.70     13.39 o 
   5  -6  12      109.65       80.22     15.96 o 
   6  -6  12      220.40      226.01     18.14 o 
  -8  -5  12      212.90      205.10     21.39 o 
  -5  -5  12     2001.21     2393.99     69.00 o 
  -4  -5  12     1805.06     1818.62     80.72 o 
  -2  -5  12     2589.20     2427.22     79.38 o 
  -1  -5  12      348.25      267.90     16.52 o 
   0  -5  12       52.20       34.80      9.19 o 
   1  -5  12       30.92       10.64      8.67 o 
   2  -5  12      507.65      406.16     19.86 o 
   3  -5  12      358.54      328.74     22.54 o 
   4  -5  12      162.55      112.77     11.93 o 
   5  -5  12        0.77      -13.32      8.88 o 
   6  -5  12      402.85      422.00     22.72 o 
   7  -5  12        0.11       -3.68     10.42 o 
  -9  -4  12       13.70       -6.11     13.86 o 
  -8  -4  12       14.06       32.16     13.68 o 
  -7  -4  12      237.01      274.94     15.98 o 
  -5  -4  12        0.05       10.00      8.56 o 
  -4  -4  12      103.14       81.13     15.23 o 
  -3  -4  12       17.74       21.32     11.35 o 
  -2  -4  12     1431.23     1476.97     47.95 o 
  -1  -4  12       57.11       74.30      9.06 o 
   0  -4  12        2.03        6.07      7.20 o 
   1  -4  12      225.27      188.39     12.22 o 
   2  -4  12      162.30      128.31     10.81 o 
   3  -4  12       73.61       64.58      9.46 o 
   4  -4  12      168.04      157.82     12.48 o 
   5  -4  12     2909.38     2777.80     87.09 o 
   6  -4  12      413.71      418.44     22.16 o 
   7  -4  12      595.63      599.57     27.67 o 
   8  -4  12      377.53      403.14     23.77 o 
  -9  -3  12       20.60       26.54     14.33 o 
  -8  -3  12        2.00       -0.81      7.45 o 
  -7  -3  12       13.82       18.49      7.20 o 
  -6  -3  12      641.98      672.78     26.88 o 
  -5  -3  12     2721.62     3602.43    166.56 o 
  -4  -3  12     2136.22     2654.85    154.76 o 
  -3  -3  12      381.28      358.94     23.66 o 
  -2  -3  12      539.62      517.22     20.98 o 
  -1  -3  12       55.59       47.92      7.84 o 
   0  -3  12      740.43      722.04     26.50 o 
   1  -3  12     4878.91     4503.75    134.14 o 
   2  -3  12       70.67      101.81      9.62 o 
   3  -3  12      293.87      229.02     14.15 o 
   4  -3  12       21.76       13.30      8.03 o 
   5  -3  12        3.31       12.33      8.41 o 
   6  -3  12      190.49      199.40     14.61 o 
   7  -3  12      604.68      661.10     38.83 o 
   8  -3  12      410.02      479.94     33.97 o 
  -9  -2  12     1233.77     1239.08     33.75 o 
  -8  -2  12     1115.11     1102.86     30.12 o 
  -7  -2  12       14.10       27.39      7.14 o 
  -6  -2  12      549.53      731.74     38.38 o 
  -5  -2  12      229.90      199.04     12.50 o 
  -4  -2  12       46.93       51.99     10.32 o 
  -3  -2  12      812.98      881.60     23.83 o 
  -2  -2  12     4790.00     4770.87    140.85 o 
  -1  -2  12     1229.13     1211.53     39.36 o 
   0  -2  12     1890.62     1682.25     52.85 o 
   1  -2  12      418.04      322.03     27.79 o 
   2  -2  12      310.72      311.32     16.21 o 
   3  -2  12      244.09      251.97     15.31 o 
   4  -2  12     1127.89     1259.89     93.23 o 
   5  -2  12      239.40      208.65     18.52 o 
   6  -2  12      419.67      485.41     30.63 o 
   7  -2  12       10.58      -11.99     10.73 o 
   8  -2  12      154.94      155.24     19.04 o 
 -10  -1  12        0.05        1.37     14.09 o 
  -9  -1  12      248.93      219.45     12.16 o 
  -8  -1  12      670.64      622.00     20.14 o 
  -7  -1  12     3144.52     3107.69     87.61 o 
  -6  -1  12     1956.57     2250.81     64.41 o 
  -4  -1  12      911.07      918.82     24.47 o 
  -3  -1  12        0.17        0.19      2.56 o 
  -2  -1  12       15.09       16.74      4.31 o 
  -1  -1  12     1418.50     1319.74     33.98 o 
   0  -1  12        1.23        8.66      5.92 o 
   1  -1  12     1455.17     1466.45     46.65 o 
   2  -1  12      464.77      489.00     34.27 o 
   3  -1  12        6.72        9.94      7.12 o 
   4  -1  12       50.12       67.39      9.51 o 
   5  -1  12      528.30      765.08     88.67 o 
   6  -1  12       90.85      155.33     32.66 o 
   7  -1  12       21.38       10.48      9.92 o 
   8  -1  12       28.06       42.61     19.71 o 
   9  -1  12       83.89      124.41     25.05 o 
 -10   0  12       19.77        6.70     13.29 o 
  -9   0  12      643.14      586.41     19.97 o 
  -8   0  12      102.68      109.35      9.29 o 
  -7   0  12       10.10       31.42      8.88 o 
  -6   0  12       29.07       26.64     17.42 o 
  -5   0  12      145.71      130.03     10.40 o 
  -4   0  12      995.15      851.59     27.99 o 
  -3   0  12        8.18        9.49      4.61 o 
  -2   0  12      731.48      628.86     15.48 o 
  -1   0  12      117.81      125.51      5.92 o 
   0   0  12      981.50     1041.56     27.50 o 
   1   0  12     2592.08     2310.16     70.23 o 
   2   0  12     1028.61      892.60     30.61 o 
   3   0  12     8822.51    10939.71    803.75 o 
   4   0  12      135.51      176.83     11.45 o 
   5   0  12     3283.20     5707.73    560.90 o 
   6   0  12      290.15      485.57     37.18 o 
   7   0  12      118.28      163.37     14.06 o 
   9   0  12     1008.33     1262.92     69.26 o 
 -10   1  12        6.21        3.18      7.92 o 
  -9   1  12      312.02      266.90     13.27 o 
  -8   1  12      587.57      523.37     18.29 o 
  -7   1  12     3064.06     2773.29     78.04 o 
  -6   1  12     2021.32     1838.68     53.71 o 
  -5   1  12      229.29      202.90     11.96 o 
  -4   1  12      313.27      269.49     18.40 o 
  -3   1  12       20.88       26.86      4.55 o 
  -2   1  12     6060.10     6068.33    118.81 o 
  -1   1  12     9843.90     8918.57    203.84 o 
   0   1  12     1075.10     1005.86     22.31 o 
   1   1  12      370.94      351.44     14.64 o 
   2   1  12       29.51       39.81      5.77 o 
   3   1  12     1380.27     1200.71     39.84 o 
   4   1  12     4667.93     5761.87    236.56 o 
   5   1  12     1308.37     2095.72    125.74 o 
   6   1  12      254.80      395.07     18.07 o 
   7   1  12     2238.75     3270.18    147.71 o 
   8   1  12      328.90      391.19     34.98 o 
   9   1  12       30.99       10.28     19.71 o 
  10   1  12       14.09      -11.12     21.56 o 
 -10   2  12        2.17       -6.98      7.93 o 
  -9   2  12      230.32      228.32     12.71 o 
  -8   2  12       47.35       51.08     16.68 o 
  -7   2  12     1756.95     1658.24     49.77 o 
  -6   2  12     2887.24     2742.82     76.88 o 
  -5   2  12     2237.06     2062.71     58.86 o 
  -4   2  12     1302.18     1410.19     41.97 o 
  -3   2  12      647.61      642.87     22.52 o 
  -2   2  12     2565.74     2424.57     60.05 o 
  -1   2  12     2856.20     2569.08     51.64 o 
   0   2  12     1424.32     1381.65     33.48 o 
   1   2  12     3263.64     2949.34     59.09 o 
   2   2  12     2203.45     2203.29     67.31 o 
   3   2  12     6615.28     6520.23    154.00 o 
   4   2  12       42.23       32.63      5.37 o 
   5   2  12       42.04       62.77      7.25 o 
   6   2  12      534.78      635.55     37.24 o 
   7   2  12      764.35      988.55     47.53 o 
   8   2  12      141.70      136.90     18.54 o 
   9   2  12      737.14      707.13     47.77 o 
  10   2  12      379.55      317.55     33.39 o 
 -10   3  12     1123.19     1170.27     44.89 o 
  -9   3  12     1799.62     1835.99     55.90 o 
  -8   3  12     1434.28     1447.55     66.00 o 
  -7   3  12      161.66      129.86     13.31 o 
  -6   3  12      229.32      215.38     12.91 o 
  -5   3  12      338.44      362.28     28.69 o 
  -4   3  12     1381.76     1265.55     38.60 o 
  -3   3  12     4311.04     3809.11    102.87 o 
  -2   3  12       10.60       15.57      8.55 o 
  -1   3  12     1161.10     1230.69     26.14 o 
   0   3  12      201.52      181.73      7.15 o 
   1   3  12     1814.95     1619.05     33.73 o 
   2   3  12      301.82      276.63      8.37 o 
   3   3  12     3019.99     3143.29     72.00 o 
   4   3  12     1591.03     1603.00     50.01 o 
   5   3  12     2185.39     2159.04     65.86 o 
   6   3  12       10.05       14.71      7.60 o 
   7   3  12      827.03      788.85     29.61 o 
   8   3  12        4.25       10.48      8.81 o 
   9   3  12      563.82      580.05     71.31 o 
  10   3  12       36.05       30.73     14.00 o 
 -10   4  12      106.46      110.64     11.28 o 
  -9   4  12       30.65        8.75     10.48 o 
  -8   4  12      104.71      121.43     12.53 o 
  -7   4  12       18.24        7.68      8.71 o 
  -6   4  12       82.18       50.20      8.76 o 
  -5   4  12      135.97      123.81     10.29 o 
  -4   4  12     4791.58     4639.00    125.06 o 
  -3   4  12      607.71      616.90     22.07 o 
  -2   4  12      464.01      430.77     18.88 o 
  -1   4  12     1098.42     1030.23     25.90 o 
   0   4  12     3717.21     3336.49     76.12 o 
   1   4  12        8.14       10.47      5.41 o 
   2   4  12      831.86      770.53     19.80 o 
   3   4  12     1457.69     1450.01     30.56 o 
   4   4  12     2020.70     2006.02     60.69 o 
   5   4  12     1928.50     1919.19     63.61 o 
   6   4  12     1969.08     2077.12     64.57 o 
   7   4  12     3326.03     3334.38    100.29 o 
   8   4  12      305.78      268.78     31.24 o 
   9   4  12      242.68      224.29     31.52 o 
  10   4  12      113.24      115.40     31.52 o 
  -9   5  12       25.03       15.05     11.04 o 
  -8   5  12        4.50       -1.74     10.21 o 
  -7   5  12      218.37      197.94     14.15 o 
  -6   5  12       62.50       58.46      9.51 o 
  -5   5  12      448.56      433.51     18.96 o 
  -4   5  12      796.55      766.67     26.53 o 
  -3   5  12     1215.89     1242.21     37.83 o 
  -2   5  12      289.25      256.89     13.17 o 
  -1   5  12      291.08      253.40      9.44 o 
   0   5  12     4947.89     4956.18    131.34 o 
   1   5  12    13076.77    12742.64    331.77 o 
   2   5  12    14565.43    14790.17    282.81 o 
   3   5  12     6920.63     7121.08    158.59 o 
   4   5  12       72.27       65.11      7.89 o 
   5   5  12     1706.81     1715.68     54.29 o 
   6   5  12     1490.08     1444.44     47.70 o 
   7   5  12      185.89      170.94     13.78 o 
   8   5  12       55.87       35.36     10.29 o 
   9   5  12        9.84      -11.89     13.15 o 
  10   5  12       98.39       85.37     21.27 o 
  -9   6  12     1208.92     1388.26     46.02 o 
  -8   6  12      530.79      516.10     43.69 o 
  -7   6  12      130.63      131.77     22.66 o 
  -6   6  12      952.52      961.61     32.90 o 
  -5   6  12      154.46      148.35     21.39 o 
  -4   6  12        7.42       11.23      9.92 o 
  -3   6  12     1273.35     1281.99     39.25 o 
  -2   6  12     1820.32     1720.63     49.82 o 
  -1   6  12       52.96       39.99      6.65 o 
   0   6  12     1093.64     1102.54     33.10 o 
   1   6  12     2454.24     2447.79     67.10 o 
   2   6  12     1183.26     1215.11     26.39 o 
   3   6  12     3828.67     3682.59    100.32 o 
   4   6  12     2546.39     2453.02     49.58 o 
   5   6  12     2822.84     2770.36     83.98 o 
   6   6  12      334.63      283.84     33.58 o 
   7   6  12      100.33      102.47     11.52 o 
   8   6  12      388.83      406.54     21.98 o 
   9   6  12      127.49      138.04     14.39 o 
  10   6  12       13.76       10.78     11.35 o 
  -9   7  12       25.09       32.13     18.66 o 
  -8   7  12        2.25        5.25     10.31 o 
  -7   7  12      374.30      409.15     20.86 o 
  -6   7  12       24.09       24.37      9.40 o 
  -5   7  12       60.26       75.95     10.19 o 
  -4   7  12      106.63       93.23     10.43 o 
  -3   7  12     1265.20     1279.59     39.56 o 
  -2   7  12      883.03      880.56     31.80 o 
  -1   7  12     4263.71     4118.23    110.88 o 
   0   7  12      219.46      193.52     10.98 o 
   1   7  12        0.10        3.53      5.32 o 
   2   7  12      658.11      631.32     15.79 o 
   3   7  12       23.23       27.00      4.31 o 
   4   7  12      624.55      600.61     24.18 o 
   5   7  12       19.34       11.63      8.13 o 
   6   7  12      327.61      354.35     27.48 o 
   7   7  12      674.11      718.59     29.30 o 
   8   7  12        4.03        2.17      9.12 o 
   9   7  12      249.40      251.87     19.02 o 
  10   7  12       13.75       -2.42     13.50 o 
  -8   8  12      117.85      107.00     21.17 o 
  -7   8  12      980.13     1003.51     35.73 o 
  -6   8  12     2460.52     2537.14     73.70 o 
  -5   8  12      189.33      227.89     24.98 o 
  -4   8  12      511.62      491.85     31.97 o 
  -3   8  12      128.09       95.30     10.26 o 
  -2   8  12      502.78      471.65     19.70 o 
  -1   8  12      922.78     1067.90     33.48 o 
   0   8  12       31.53       19.91      6.42 o 
   1   8  12      247.18      294.05     13.63 o 
   2   8  12     1635.39     1704.66     35.88 o 
   3   8  12      360.00      320.03     10.58 o 
   4   8  12     1173.13     1117.01     38.52 o 
   5   8  12      783.53      737.78     29.06 o 
   6   8  12      978.78     1020.47     37.35 o 
   7   8  12      111.63      100.17     12.55 o 
   8   8  12     1123.52     1094.50     41.03 o 
   9   8  12      546.96      513.49     26.80 o 
  -8   9  12      409.14      402.26     34.55 o 
  -7   9  12      866.73      931.17     52.13 o 
  -6   9  12       41.96       32.83     19.88 o 
  -5   9  12       54.94       46.67      9.93 o 
  -4   9  12      200.68      214.74     13.88 o 
  -3   9  12      209.21      186.72     12.75 o 
  -2   9  12     6273.01     6249.13    166.44 o 
  -1   9  12      493.76      505.56     20.19 o 
   0   9  12     1440.02     1468.07     43.32 o 
   1   9  12      234.77      215.19     11.85 o 
   2   9  12      138.40      148.24      7.14 o 
   3   9  12       52.33       31.29      8.84 o 
   4   9  12     2351.46     2420.52     75.02 o 
   5   9  12      253.19      237.85     39.16 o 
   6   9  12      175.68      164.09     13.57 o 
   7   9  12       66.51       78.79     11.70 o 
   8   9  12       12.33        9.28     10.89 o 
   9   9  12       25.66       23.23     12.37 o 
  -7  10  12      351.10      325.96     29.33 o 
  -6  10  12      794.59      769.08     45.13 o 
  -5  10  12      871.91      866.80     47.47 o 
  -4  10  12       31.57       45.98     10.89 o 
  -3  10  12      304.17      298.24     35.78 o 
  -2  10  12      237.05      213.63     13.47 o 
  -1  10  12       78.44      110.35     10.18 o 
   0  10  12     1792.85     1830.44     86.94 o 
   1  10  12     2506.59     2539.15     70.54 o 
   2  10  12     4160.52     4145.20     82.29 o 
   3  10  12     1815.40     1594.97     51.92 o 
   4  10  12     1593.68     1531.28     50.70 o 
   5  10  12      331.68      358.44     22.30 o 
   6  10  12     1277.97     1188.78     42.52 o 
   7  10  12       26.55       15.17     12.76 o 
   8  10  12      122.67      120.14     14.88 o 
   9  10  12      439.08      428.48     33.23 o 
  -7  11  12      175.54      155.82     23.06 o 
  -6  11  12        3.11      -17.10     13.38 o 
  -5  11  12      288.70      348.08     29.15 o 
  -4  11  12     1546.03     1489.05     70.26 o 
  -3  11  12      181.14      188.60     19.70 o 
  -2  11  12      296.92      272.07     23.12 o 
  -1  11  12       24.17       15.71     11.14 o 
   0  11  12       12.15        3.68     10.25 o 
   1  11  12      508.53      534.72     33.78 o 
   2  11  12      420.85      448.48     16.62 o 
   3  11  12      178.30      150.97     12.78 o 
   4  11  12      127.69      129.97     12.36 o 
   5  11  12        1.18       -4.87      8.96 o 
   6  11  12       29.55       21.98     11.63 o 
   7  11  12       84.17       63.02     13.30 o 
   8  11  12        2.01       -8.04     10.64 o 
  -6  12  12      779.36      852.56     49.54 o 
  -5  12  12       60.52       44.00     16.24 o 
  -4  12  12       96.57      135.73     19.68 o 
  -3  12  12      135.39      148.86     19.22 o 
  -2  12  12      237.70      256.24     22.22 o 
  -1  12  12      156.36      163.21     17.58 o 
   0  12  12     1253.30     1292.10     59.65 o 
   1  12  12       58.34       45.10     16.83 o 
   2  12  12       76.40       43.74     16.51 o 
   3  12  12       47.05       19.37      9.86 o 
   4  12  12        5.48        7.17      9.53 o 
   5  12  12      327.31      291.56     26.62 o 
   6  12  12      894.20      788.34     33.05 o 
   7  12  12       53.24       30.93     12.59 o 
   8  12  12       97.00       84.39     27.75 o 
  -5  13  12      879.22      920.82     51.93 o 
  -4  13  12     3177.11     3336.88    142.46 o 
  -3  13  12     1060.05     1197.63     59.95 o 
  -2  13  12      464.32      384.24     29.10 o 
  -1  13  12       90.79       83.64     15.26 o 
   0  13  12       58.17       48.35     10.44 o 
   1  13  12     1602.61     1636.47     85.55 o 
   2  13  12     4167.87     4269.80    183.27 o 
   3  13  12      210.20      221.80     15.84 o 
   4  13  12      796.58      735.45     30.28 o 
   5  13  12        8.22        8.19      9.94 o 
   6  13  12       35.37       33.10     11.93 o 
   7  13  12      875.85      827.90     35.74 o 
  -3  14  12     1018.81     1133.84     58.47 o 
  -2  14  12     1848.97     1951.03     88.27 o 
  -1  14  12      188.52      169.12     19.54 o 
   0  14  12     1101.17     1171.82     41.62 o 
   1  14  12      212.74      248.61     24.79 o 
   2  14  12      113.09      115.72     19.75 o 
   3  14  12       26.76        9.81     10.27 o 
   4  14  12      123.04       89.00     14.54 o 
   5  14  12      211.29      175.99     27.84 o 
   6  14  12      240.01      245.43     18.75 o 
  -2  15  12       64.32       64.89     16.99 o 
  -1  15  12      171.29      149.85     14.89 o 
   0  15  12      694.76      803.21     48.15 o 
   1  15  12       46.76       59.05     18.05 o 
   2  15  12       19.83       11.32     17.11 o 
   3  15  12        2.46      -17.33     16.84 o 
   4  15  12       18.40        8.60     11.14 o 
  -3  -9  13     2488.49     2417.89    109.00 o 
  -2  -9  13      402.44      366.95     32.07 o 
  -1  -9  13      424.03      418.59     33.06 o 
   0  -9  13       15.58       32.05     12.10 o 
   1  -9  13      168.72      142.66     15.11 o 
  -5  -8  13       60.64       92.94     19.02 o 
  -4  -8  13      496.23      502.83     35.12 o 
  -3  -8  13      167.18      158.75     21.29 o 
  -2  -8  13      116.40      105.92     18.38 o 
  -1  -8  13      188.95      172.13     15.39 o 
   0  -8  13      694.75      640.26     28.90 o 
   1  -8  13      487.59      429.16     23.22 o 
   2  -8  13        8.34      -10.96     10.06 o 
   3  -8  13      660.96      621.63     28.81 o 
  -6  -7  13       11.23       12.29     12.21 o 
  -5  -7  13      271.26      241.05     32.70 o 
  -4  -7  13      104.56      117.93     18.36 o 
  -3  -7  13        0.96       10.31     13.79 o 
  -2  -7  13       10.99        0.52     13.42 o 
  -1  -7  13      241.55      251.58     16.57 o 
   0  -7  13      522.01      465.64     23.38 o 
   1  -7  13     1195.52     1017.53     38.03 o 
   2  -7  13     3005.54     2755.62     87.11 o 
   3  -7  13      306.43      280.31     17.71 o 
   4  -7  13      532.53      553.68     26.24 o 
   5  -7  13       72.11       69.87     12.38 o 
  -7  -6  13      324.80      383.99     28.72 o 
  -6  -6  13      101.18      128.40     19.08 o 
  -5  -6  13      330.30      328.13     50.85 o 
  -4  -6  13     3024.56     2888.09    124.23 o 
  -2  -6  13     1766.01     1680.43     88.69 o 
  -1  -6  13     1718.52     1588.40     87.88 o 
   0  -6  13       11.57        4.60      9.30 o 
   1  -6  13     1162.38     1095.50     46.77 o 
   2  -6  13      340.00      323.25     19.05 o 
   3  -6  13     1360.10     1232.67     43.85 o 
   4  -6  13     2576.15     2548.29     81.22 o 
   5  -6  13      514.40      470.46     31.73 o 
   6  -6  13      360.04      389.48     22.85 o 
  -7  -5  13       24.01       22.37     14.44 o 
  -6  -5  13      565.74     1404.88     60.03 o 
  -5  -5  13     1573.46     2676.89    219.87 o 
  -3  -5  13      146.91      191.21     18.57 o 
  -2  -5  13      119.25      101.25     17.07 o 
  -1  -5  13      658.88      582.34     24.82 o 
   0  -5  13     2260.66     2017.86     64.56 o 
   1  -5  13      347.82      279.98     17.57 o 
   2  -5  13      109.45       68.67     10.23 o 
   3  -5  13      295.51      240.53     15.28 o 
   4  -5  13      112.10      117.54     12.67 o 
   5  -5  13     1172.41     1156.92     65.81 o 
   6  -5  13      986.33      954.20     37.30 o 
  -8  -4  13       42.37       44.77     10.95 o 
  -7  -4  13      120.92      134.81     14.12 o 
  -6  -4  13      923.54     1011.36     33.90 o 
  -3  -4  13      249.79      196.27     18.12 o 
  -2  -4  13      218.98      210.72     13.43 o 
  -1  -4  13       47.71       36.14      8.70 o 
   0  -4  13       37.91       37.06      9.03 o 
   1  -4  13      355.08      309.88     17.31 o 
   2  -4  13      344.49      283.27     18.80 o 
   3  -4  13       18.55        4.21      7.92 o 
   4  -4  13      848.39      737.38     29.57 o 
   5  -4  13       51.92       50.18     11.90 o 
   6  -4  13       14.39       12.62     10.71 o 
   7  -4  13        2.46        8.36     10.36 o 
  -9  -3  13      448.33      438.47     31.57 o 
  -8  -3  13       18.18       13.15      8.03 o 
  -7  -3  13      256.53      318.92     26.75 o 
  -6  -3  13        0.98       10.79      6.75 o 
  -5  -3  13     1048.51     1052.21     36.74 o 
  -4  -3  13      633.76      670.26     20.16 o 
  -3  -3  13     1615.02     1677.84     73.96 o 
  -2  -3  13       25.93       19.22      7.71 o 
  -1  -3  13      649.61      596.64     23.58 o 
   0  -3  13     3293.91     3221.51     97.58 o 
   1  -3  13      125.46      134.98     10.55 o 
   2  -3  13       24.66       25.81      8.12 o 
   3  -3  13       34.11       17.94      8.17 o 
   4  -3  13      350.26      285.28     20.55 o 
   5  -3  13     2291.02     2333.35     74.49 o 
   6  -3  13     2501.30     2854.06    223.97 o 
   7  -3  13       75.93       91.92     12.85 o 
   8  -3  13      257.73      348.03     30.44 o 
  -9  -2  13       27.00       21.53      8.54 o 
  -8  -2  13       21.18       16.28      7.92 o 
  -7  -2  13       82.96       81.90     12.26 o 
  -6  -2  13      479.32      652.08     43.17 o 
  -5  -2  13     2099.70     2601.65    142.14 o 
  -3  -2  13       18.05       24.03      6.15 o 
  -2  -2  13      264.82      289.86     19.25 o 
  -1  -2  13     3182.34     2935.75     88.72 o 
   0  -2  13     4084.91     3801.34    113.68 o 
   1  -2  13     1814.33     1702.10     54.10 o 
   2  -2  13     2834.44     2755.93     91.48 o 
   3  -2  13       19.73       17.30      7.64 o 
   4  -2  13      499.57      528.23     28.43 o 
   5  -2  13      417.11      520.79     75.58 o 
   6  -2  13        9.86        6.90      9.23 o 
   7  -2  13      140.45      205.16     21.56 o 
   8  -2  13      297.55      422.36     32.29 o 
  -9  -1  13       20.34       23.82     10.69 o 
  -8  -1  13      117.54      119.86     10.72 o 
  -7  -1  13       17.29       16.90      7.33 o 
  -6  -1  13      140.28      196.29     17.95 o 
  -5  -1  13       53.97       66.53      9.26 o 
  -4  -1  13       44.72       50.30      8.47 o 
  -3  -1  13      297.12      325.16     15.95 o 
  -2  -1  13     1254.05     1284.32     28.37 o 
  -1  -1  13        1.43       -0.86      6.14 o 
   0  -1  13        0.67        0.67      5.94 o 
   1  -1  13      196.21      188.55     11.74 o 
   2  -1  13      206.62      161.13     11.04 o 
   3  -1  13     3015.99     3154.22    171.13 o 
   4  -1  13     2226.01     2461.01    106.26 o 
   5  -1  13       24.09       40.74      9.26 o 
   6  -1  13      499.49      841.10     99.68 o 
   7  -1  13        2.37       -0.17      9.92 o 
   8  -1  13       28.05       35.35     19.71 o 
   9  -1  13       67.29       79.22     24.01 o 
  -9   0  13        1.94        5.53      7.60 o 
  -8   0  13      176.74      188.42     11.41 o 
  -7   0  13      130.96      140.61     11.89 o 
  -6   0  13       87.68       83.33      9.93 o 
  -5   0  13      236.13      224.92     13.38 o 
  -4   0  13     1000.78     1084.14     34.17 o 
  -3   0  13      634.51      610.07     17.85 o 
  -2   0  13     1209.78     1084.72     33.94 o 
  -1   0  13     1776.14     1756.33     41.24 o 
   0   0  13     2215.51     2103.78     64.33 o 
   1   0  13     2283.43     2121.84     65.18 o 
   2   0  13        2.84       -6.39      4.89 o 
   3   0  13       12.38       19.33      5.89 o 
   4   0  13      432.53      584.76     32.91 o 
   5   0  13      343.53      513.39     41.03 o 
   6   0  13      519.68     1001.10    100.16 o 
   7   0  13       15.67       10.95     10.07 o 
   8   0  13       45.11       50.17     20.68 o 
  -9   1  13        3.20        1.29      7.68 o 
  -8   1  13      453.26      379.23     19.31 o 
  -7   1  13     1357.12     1278.36     43.03 o 
  -6   1  13     1013.16      898.01     30.57 o 
  -5   1  13     1647.59     1471.14     44.21 o 
  -4   1  13       48.24       39.47      8.32 o 
  -3   1  13      754.98      650.32     23.07 o 
  -2   1  13       30.14       37.54      4.59 o 
  -1   1  13     1446.00     1325.70     33.05 o 
   0   1  13       71.46       59.48      5.51 o 
   1   1  13     1925.60     1752.25     54.26 o 
   2   1  13      106.71       82.40      6.81 o 
   3   1  13     2877.26     2699.92     82.55 o 
   4   1  13     3267.22     4535.26    283.20 o 
   5   1  13       10.64        7.93      4.37 o 
   6   1  13       99.07      148.41     12.97 o 
   8   1  13     1456.53     1640.99     83.66 o 
   9   1  13      544.05      604.85     44.87 o 
  -9   2  13      198.94      167.46     11.87 o 
  -8   2  13      621.08      589.13     24.39 o 
  -7   2  13      388.10      359.87     38.49 o 
  -6   2  13      507.88      535.54     21.97 o 
  -5   2  13     2366.09     2340.06     66.54 o 
  -4   2  13      579.10      541.46     20.78 o 
  -3   2  13     5158.95     4859.51    130.16 o 
  -2   2  13     5135.81     4651.78     91.47 o 
  -1   2  13     7701.86     7180.85    140.74 o 
   0   2  13      302.94      290.79     11.44 o 
   1   2  13      129.81      137.16      8.39 o 
   2   2  13       21.19       20.37      5.55 o 
   3   2  13     1306.91     1268.47     33.40 o 
   4   2  13      222.36      217.12     11.46 o 
   5   2  13      156.62      164.15     15.45 o 
   6   2  13      153.76      204.56     14.04 o 
   7   2  13       84.44       93.17     12.82 o 
   8   2  13      610.54      592.79     42.86 o 
   9   2  13      298.78      272.60     30.31 o 
  -9   3  13     1073.98     1140.59     39.05 o 
  -8   3  13      347.18      291.85     26.93 o 
  -7   3  13      780.58      731.57     27.42 o 
  -6   3  13     1551.21     1461.74     44.84 o 
  -5   3  13        8.35       19.73      7.98 o 
  -4   3  13       91.01       95.19      9.27 o 
  -3   3  13       42.59       39.00      7.90 o 
  -2   3  13      887.93      795.50     26.53 o 
  -1   3  13     2378.64     2161.21     44.27 o 
   0   3  13      656.41      555.74     13.86 o 
   1   3  13     5568.53     5398.49    106.25 o 
   2   3  13     2579.65     2445.75     44.99 o 
   3   3  13      214.12      204.95      8.19 o 
   4   3  13      385.83      435.64     17.36 o 
   5   3  13      224.37      263.53     20.75 o 
   6   3  13        1.04        4.51      7.72 o 
   7   3  13      234.31      255.14     28.42 o 
   8   3  13      813.63      882.73     73.12 o 
   9   3  13      145.69      179.80     18.47 o 
  -9   4  13       10.53        8.83     10.67 o 
  -8   4  13      636.50      659.85     26.72 o 
  -7   4  13      892.03      917.24     32.12 o 
  -6   4  13       30.91       24.42      8.50 o 
  -5   4  13      106.07      105.48     10.03 o 
  -4   4  13      511.78      429.73     18.45 o 
  -3   4  13       64.40       61.47      8.04 o 
  -2   4  13     3370.37     3480.95     94.49 o 
  -1   4  13     1186.39     1036.59     26.44 o 
   0   4  13        6.47        7.36      4.58 o 
   1   4  13        3.11        7.25      6.24 o 
   2   4  13      366.21      268.46      9.69 o 
   3   4  13     4668.45     4339.72     85.31 o 
   4   4  13      604.87      617.09     18.34 o 
   5   4  13      488.42      473.65     21.79 o 
   6   4  13      679.28      721.00     44.12 o 
   7   4  13        4.95      -11.97      7.98 o 
   8   4  13     1466.39     1566.78     63.22 o 
   9   4  13       69.95       50.27     11.43 o 
  -9   5  13      298.36      321.07     19.26 o 
  -8   5  13       87.79       78.49     22.82 o 
  -7   5  13      588.43      615.96     28.46 o 
  -6   5  13       42.80       27.93      8.90 o 
  -5   5  13        7.82        5.05      7.56 o 
  -4   5  13      377.61      322.48     16.20 o 
  -3   5  13      611.22      607.10     22.50 o 
  -2   5  13     1518.59     1460.53     43.21 o 
  -1   5  13     3178.78     2984.36     81.60 o 
   0   5  13       30.30       12.74      4.45 o 
   1   5  13      785.03      647.90     22.11 o 
   2   5  13       50.75       47.85      5.30 o 
   3   5  13      106.63      108.58      8.86 o 
   4   5  13      609.49      596.98     19.97 o 
   5   5  13     3466.44     3294.50     98.36 o 
   6   5  13     4465.79     4432.03    142.74 o 
   7   5  13      725.19      660.78     27.74 o 
   8   5  13       83.38       71.97     11.80 o 
   9   5  13      316.91      256.81     23.87 o 
  -9   6  13       15.64        6.56     11.54 o 
  -8   6  13      592.92      617.24     26.44 o 
  -7   6  13     1342.29     1375.73     44.43 o 
  -6   6  13      895.87      936.33     42.58 o 
  -5   6  13     3674.82     3648.15    100.88 o 
  -4   6  13     5694.32     5866.08    157.26 o 
  -3   6  13     1965.89     1806.13     52.88 o 
  -2   6  13       50.40       35.06      9.12 o 
  -1   6  13     2429.55     2422.59     72.43 o 
   0   6  13     2185.22     2243.74     62.51 o 
   1   6  13     9873.10     9674.84    253.18 o 
   2   6  13      442.12      445.06     12.63 o 
   3   6  13     3197.48     3027.67     69.96 o 
   4   6  13      811.66      773.87     22.48 o 
   5   6  13       10.52        3.91      8.13 o 
   6   6  13      273.30      297.69     19.39 o 
   7   6  13     1439.74     1410.67     50.36 o 
   8   6  13      169.17      141.44     13.95 o 
   9   6  13       19.63       26.33     10.77 o 
  -8   7  13      416.79      387.57     21.84 o 
  -7   7  13      119.01      113.29     13.12 o 
  -6   7  13      994.72      981.37     34.46 o 
  -5   7  13     1578.87     1689.30     51.45 o 
  -4   7  13     1750.73     1632.01     49.43 o 
  -3   7  13     5641.30     5657.62    151.72 o 
  -2   7  13      552.97      568.66     21.66 o 
  -1   7  13     1077.53      998.96     31.76 o 
   0   7  13      350.22      360.77     15.54 o 
   1   7  13      179.45      162.26      9.85 o 
   2   7  13      304.66      248.43     11.48 o 
   3   7  13     2063.10     1891.77     39.27 o 
   4   7  13      102.41       81.16     10.06 o 
   5   7  13      138.57      165.94     21.46 o 
   6   7  13      122.15      107.67     22.57 o 
   7   7  13      158.33      162.09     13.92 o 
   8   7  13       69.76       69.93     11.42 o 
   9   7  13      419.85      427.31     24.03 o 
  -8   8  13       19.88       16.39     11.44 o 
  -7   8  13      466.97      509.41     24.06 o 
  -6   8  13      471.12      483.18     22.74 o 
  -5   8  13      136.70      157.57     12.97 o 
  -4   8  13       13.26       16.76      8.30 o 
  -3   8  13      301.05      313.45     16.88 o 
  -2   8  13        2.52       -6.52      7.26 o 
  -1   8  13      600.43      570.12     21.65 o 
   0   8  13       87.41       85.33      8.46 o 
   1   8  13      180.04      162.34     10.08 o 
   2   8  13      370.25      387.98     11.98 o 
   3   8  13     1110.96     1115.34     25.05 o 
   4   8  13     1510.44     1433.42     47.50 o 
   5   8  13     1323.52     1260.49     43.37 o 
   6   8  13     2300.10     2298.82     72.59 o 
   7   8  13     1321.95     1274.66     45.20 o 
   8   8  13      325.08      318.93     19.54 o 
   9   8  13        0.70       -3.92     10.71 o 
  -8   9  13      225.03      213.89     26.49 o 
  -7   9  13      119.41      118.37     20.75 o 
  -6   9  13     1415.90     1498.81     47.97 o 
  -5   9  13      188.64      167.21     13.58 o 
  -4   9  13      755.85      779.14     28.54 o 
  -3   9  13      928.76      887.88     30.78 o 
  -2   9  13     1136.45     1100.96     35.58 o 
  -1   9  13     3551.69     3265.68     89.92 o 
   0   9  13     1137.83     1203.34     37.14 o 
   1   9  13      165.12      189.71     11.20 o 
   2   9  13      501.11      497.04     15.43 o 
   3   9  13      611.47      680.86     27.04 o 
   4   9  13      250.01      206.99     14.08 o 
   5   9  13        8.15       -7.03      8.64 o 
   6   9  13      381.43      310.00     18.05 o 
   7   9  13      790.12      753.14     31.53 o 
   8   9  13     2987.64     3026.50     95.14 o 
   9   9  13     1045.13     1018.22     41.11 o 
  -7  10  13      595.80      626.95     42.07 o 
  -6  10  13       18.09       11.47     14.92 o 
  -5  10  13       83.58       75.35     11.41 o 
  -4  10  13      467.93      482.35     21.99 o 
  -3  10  13      526.85      491.32     21.61 o 
  -2  10  13     2368.86     2422.11     69.41 o 
  -1  10  13     1066.94     1106.91     35.59 o 
   0  10  13        4.73        7.81      7.52 o 
   1  10  13       16.20        5.41     10.05 o 
   2  10  13     1615.61     1621.52     35.02 o 
   3  10  13     1819.40     1764.64     57.03 o 
   4  10  13      685.81      672.64     29.90 o 
   5  10  13      906.19      934.34     35.39 o 
   6  10  13       19.32       15.99      9.98 o 
   7  10  13        0.44       -7.15      9.89 o 
   8  10  13      172.05      178.39     18.08 o 
  -6  11  13      593.61      616.39     40.45 o 
  -5  11  13      443.92      470.56     33.99 o 
  -4  11  13       29.24       15.41     13.73 o 
  -3  11  13       36.50       30.16     13.66 o 
  -2  11  13       64.88       81.16     10.33 o 
  -1  11  13      275.48      294.85     15.99 o 
   0  11  13       27.72       29.77      9.29 o 
   1  11  13      352.25      374.34     15.00 o 
   2  11  13      376.79      398.96     30.93 o 
   3  11  13      696.11      648.59     26.82 o 
   4  11  13       78.04       50.20     10.49 o 
   5  11  13       12.39        6.06     15.24 o 
   6  11  13      784.71      738.80     31.30 o 
   7  11  13      111.71       87.37     13.16 o 
   8  11  13      202.08      174.47     17.14 o 
  -5  12  13       10.23        7.71     14.43 o 
  -4  12  13      133.71      134.57     19.54 o 
  -3  12  13       10.74       -0.84     12.59 o 
  -2  12  13      353.09      378.55     28.59 o 
  -1  12  13        9.79       -5.69     11.31 o 
   0  12  13       39.80       36.68     12.59 o 
   1  12  13      308.89      313.12     17.51 o 
   2  12  13      943.24      894.67     49.61 o 
   3  12  13     1714.60     1615.96     53.56 o 
   4  12  13     2032.30     1928.57     81.35 o 
   5  12  13       12.99       -5.72      8.96 o 
   6  12  13      186.03      177.42     15.71 o 
   7  12  13      201.83      149.48     16.30 o 
  -4  13  13      786.93      728.98     43.89 o 
  -3  13  13      379.83      353.22     29.45 o 
  -2  13  13     1186.73     1161.66     57.53 o 
  -1  13  13       20.52       30.73     13.13 o 
   0  13  13      573.41      567.79     34.22 o 
   1  13  13        7.17       -1.21     15.75 o 
   2  13  13      697.58      682.11     42.67 o 
   3  13  13      369.76      341.28     24.33 o 
   4  13  13       65.46       51.57     11.53 o 
   5  13  13     1084.63     1007.47     58.66 o 
   6  13  13     1860.75     1784.31     61.11 o 
  -3  14  13      229.67      213.02     23.52 o 
  -2  14  13       49.79       17.70     14.45 o 
  -1  14  13       11.00        7.09     12.96 o 
   0  14  13     1096.04     1013.26     37.77 o 
   1  14  13     1399.27     1400.46     70.38 o 
   2  14  13      534.59      518.03     37.50 o 
   3  14  13        6.22        5.03     10.51 o 
   4  14  13      145.41      159.78     15.19 o 
   5  14  13      124.62      105.21     14.08 o 
  -1  15  13        5.48        7.19     10.87 o 
   0  15  13       42.88       46.75     18.54 o 
   1  15  13      446.96      387.65     34.43 o 
   2  15  13        3.89        1.66     16.80 o 
   3  15  13        1.89        3.00     18.07 o 
  -4  -8  14       18.82       29.16     16.88 o 
  -3  -8  14      463.00      475.90     35.43 o 
  -2  -8  14      675.74      598.90     39.25 o 
  -1  -8  14        0.10      -11.89     10.93 o 
   0  -8  14       60.88       45.31     12.17 o 
   1  -8  14        1.02        2.00     10.49 o 
   2  -8  14      276.24      262.02     18.11 o 
  -5  -7  14     1023.01     1197.76     90.23 o 
  -4  -7  14       24.79       45.34     16.25 o 
  -3  -7  14      429.00      374.31     30.55 o 
  -2  -7  14     2060.81     1915.68     87.44 o 
  -1  -7  14       55.30       50.35     11.86 o 
   0  -7  14      385.64      317.20     19.51 o 
   1  -7  14      298.28      301.92     31.17 o 
   2  -7  14      261.98      264.11     17.37 o 
   3  -7  14      135.58      129.84     14.17 o 
   4  -7  14      165.47      121.55     14.33 o 
  -6  -6  14     1142.31     1267.35     57.53 o 
  -5  -6  14       14.83       24.84     11.28 o 
  -4  -6  14      179.14      189.48     20.38 o 
  -3  -6  14       45.87       70.31     15.84 o 
  -2  -6  14      429.71      408.05     22.06 o 
  -1  -6  14      533.19      445.64     28.41 o 
   0  -6  14     1475.83     1406.61     48.24 o 
   1  -6  14      357.33      318.98     19.90 o 
   2  -6  14      680.03      641.67     28.11 o 
   3  -6  14      860.64      820.14     33.03 o 
   4  -6  14        1.80       15.79     17.65 o 
   5  -6  14       65.49       69.07     12.31 o 
  -7  -5  14      145.44      191.65     20.96 o 
  -6  -5  14      971.07     1057.73     49.43 o 
  -5  -5  14     2694.59     2887.42    111.36 o 
  -4  -5  14     5886.29     7955.95    443.09 o 
  -3  -5  14     1092.09     1337.28     63.18 o 
  -2  -5  14     1546.44     1553.77    102.44 o 
  -1  -5  14      656.57      642.48     27.02 o 
   0  -5  14      568.45      501.61     30.78 o 
   1  -5  14      727.85      639.88     27.14 o 
   2  -5  14      178.39      168.03     13.42 o 
   3  -5  14       10.56       -3.47      8.59 o 
   4  -5  14      767.31      751.82     31.29 o 
   5  -5  14       76.16      115.17     13.16 o 
   6  -5  14      492.11      525.88     26.35 o 
  -8  -4  14      123.44      143.44     13.83 o 
  -7  -4  14        4.82        1.44     14.18 o 
  -4  -4  14      579.83      600.63     88.09 o 
  -3  -4  14      628.60      545.12     32.24 o 
  -2  -4  14       18.51       10.77      8.72 o 
  -1  -4  14      799.26      717.45     41.77 o 
   0  -4  14     1545.54     1426.43     47.61 o 
   1  -4  14      620.78      491.14     22.15 o 
   2  -4  14        1.58       -8.81      7.70 o 
   3  -4  14       24.39       21.69     14.13 o 
   4  -4  14      228.80      193.04     14.42 o 
   5  -4  14      262.46      244.73     16.64 o 
   6  -4  14       28.44       17.09     10.41 o 
  -8  -3  14      233.41      245.63     15.32 o 
  -7  -3  14      342.70      354.48     27.25 o 
  -5  -3  14       98.58      135.47     13.02 o 
  -4  -3  14     1127.90     1264.31     39.80 o 
  -3  -3  14      184.57      163.84     19.94 o 
  -2  -3  14      835.62      753.67     38.45 o 
  -1  -3  14      449.15      403.52     19.00 o 
   0  -3  14      885.64      857.62     33.00 o 
   1  -3  14      566.58      525.90     22.16 o 
   2  -3  14      377.33      325.04     17.75 o 
   3  -3  14      109.74      110.26     11.02 o 
   4  -3  14     1220.36     1169.54     41.32 o 
   5  -3  14      406.15      406.44     21.49 o 
   6  -3  14     1814.63     2003.77    114.85 o 
   7  -3  14     1395.04     1727.57     64.18 o 
  -8  -2  14       96.87       99.59     10.05 o 
  -7  -2  14      715.81      694.09     39.58 o 
  -6  -2  14      148.65      168.76     16.96 o 
  -5  -2  14        4.42        7.38     12.10 o 
  -4  -2  14     3404.37     3534.05     97.36 o 
  -2  -2  14      979.33      921.66     32.08 o 
  -1  -2  14      349.16      332.53     16.76 o 
   0  -2  14     1137.57     1112.97     37.54 o 
   1  -2  14       41.51       59.55      8.65 o 
   2  -2  14      166.06      153.94     11.45 o 
   3  -2  14      660.88      600.72     24.74 o 
   4  -2  14     3235.32     3026.32     93.61 o 
   5  -2  14     3611.53     3998.95    348.78 o 
   6  -2  14      664.76      919.76    161.92 o 
   7  -2  14       17.83        7.42     10.61 o 
   8  -2  14      672.99     1035.14     55.41 o 
  -9  -1  14      308.79      329.20     15.80 o 
  -8  -1  14      697.15      682.17     22.36 o 
  -7  -1  14     1253.50     1273.60     34.05 o 
  -6  -1  14     2875.51     2720.03     77.12 o 
  -5  -1  14     1174.04     1285.55     40.32 o 
  -4  -1  14      713.06      657.85     28.32 o 
  -3  -1  14       38.72       57.44     11.05 o 
  -2  -1  14     1494.06     1521.97     33.21 o 
  -1  -1  14      518.44      552.67     21.80 o 
   0  -1  14     2953.34     2737.10     83.17 o 
   1  -1  14       36.67       32.20      8.75 o 
   2  -1  14     2517.32     2345.14     72.74 o 
   3  -1  14      238.99      229.44     14.37 o 
   4  -1  14     2325.53     2542.11    256.45 o 
   5  -1  14      130.66       91.26     14.54 o 
   6  -1  14        4.26       12.37     10.15 o 
   7  -1  14      245.13      351.95     22.94 o 
   8  -1  14       55.32       57.29     21.79 o 
  -9   0  14      150.97      148.82     15.50 o 
  -8   0  14       75.55       90.12     13.00 o 
  -7   0  14        1.02        7.48      9.22 o 
  -6   0  14     2703.94     2541.03     72.58 o 
  -5   0  14      487.95      458.47     20.26 o 
  -4   0  14       70.89       49.94      8.56 o 
  -3   0  14      440.74      501.42     32.11 o 
  -2   0  14     3132.91     2955.67    108.48 o 
  -1   0  14      301.05      286.25     10.30 o 
   0   0  14       50.20       54.54      7.39 o 
   1   0  14       61.94       42.84      7.45 o 
   2   0  14     1485.71     1362.50     44.53 o 
   3   0  14     2202.26     2007.72     63.41 o 
   4   0  14       53.36       46.03     14.53 o 
   5   0  14      357.05      432.58     29.22 o 
   6   0  14      509.30      828.81     69.34 o 
   7   0  14       35.06       54.50     11.96 o 
  -9   1  14       66.61       62.09      9.44 o 
  -8   1  14        0.53      -12.90      8.60 o 
  -7   1  14      332.43      302.96     16.97 o 
  -6   1  14      327.98      364.39     18.28 o 
  -5   1  14        2.49        5.64      8.82 o 
  -4   1  14       96.70      116.43     10.26 o 
  -3   1  14      482.62      482.09     19.57 o 
  -2   1  14      184.95      213.42     12.45 o 
  -1   1  14      513.08      477.70     21.41 o 
   0   1  14      314.36      319.25     13.27 o 
   1   1  14       65.55       68.70      7.67 o 
   2   1  14       67.57       51.81      6.57 o 
   3   1  14      818.18      751.61     28.06 o 
   4   1  14     3732.37     3883.29    162.80 o 
   5   1  14     1133.05     1435.84     66.70 o 
   6   1  14      265.78      312.13     26.08 o 
   8   1  14      129.70      170.80     26.68 o 
   9   1  14      193.58      201.04     30.83 o 
  -9   2  14      843.11      790.02     25.26 o 
  -8   2  14        4.73        1.60      9.50 o 
  -7   2  14     1550.15     1449.03     45.28 o 
  -6   2  14     2678.37     2485.08     71.01 o 
  -5   2  14      525.65      458.99     19.85 o 
  -4   2  14       46.79       37.98      8.00 o 
  -3   2  14      379.61      359.25     19.63 o 
  -2   2  14      267.89      271.65     30.32 o 
  -1   2  14     2163.49     2182.36     45.01 o 
   0   2  14       92.16       90.50      6.71 o 
   1   2  14     1889.14     1755.29     36.85 o 
   2   2  14      776.59      719.87     19.93 o 
   3   2  14      131.75      109.62      9.96 o 
   4   2  14       73.69       98.94     12.11 o 
   5   2  14     2131.59     2526.63    109.23 o 
   6   2  14      295.32      438.69     27.91 o 
   7   2  14     1088.98     1296.95     68.71 o 
   8   2  14     1052.95     1008.32     59.21 o 
   9   2  14     1139.66     1158.37     67.01 o 
  -9   3  14       70.22       73.15     16.63 o 
  -8   3  14      536.88      478.86     22.40 o 
  -7   3  14      151.40      160.31     13.19 o 
  -6   3  14       51.02       71.47     10.01 o 
  -5   3  14     3727.90     3599.80     99.12 o 
  -4   3  14      733.80      703.21     44.88 o 
  -3   3  14      986.48      931.63     30.47 o 
  -2   3  14      124.95      103.23     12.25 o 
  -1   3  14      208.66      211.73      8.11 o 
   0   3  14       17.17       18.88      4.07 o 
   1   3  14      946.96      904.70     20.82 o 
   2   3  14     1171.59     1186.28     23.75 o 
   3   3  14      106.14       90.18      6.32 o 
   4   3  14      884.06      892.35     32.54 o 
   5   3  14       82.58       70.41      8.36 o 
   6   3  14       33.16       40.19      8.10 o 
   7   3  14        7.10        7.14      7.56 o 
   8   3  14      150.99      157.40     14.69 o 
   9   3  14        6.77        5.07     21.20 o 
  -9   4  14      810.95      802.14     44.16 o 
  -8   4  14     1430.52     1481.14     53.14 o 
  -7   4  14      372.23      317.48     17.80 o 
  -6   4  14      420.40      388.04     29.98 o 
  -5   4  14      152.08      176.87     16.63 o 
  -4   4  14       24.33       25.62      7.95 o 
  -3   4  14        4.96       10.99      6.95 o 
  -2   4  14     1132.18     1026.91     33.82 o 
  -1   4  14     3246.65     3215.26     87.98 o 
   0   4  14       66.36       62.93      5.83 o 
   1   4  14       37.26       32.19      8.46 o 
   2   4  14     2648.15     2498.62     51.41 o 
   3   4  14      714.71      633.11     18.64 o 
   4   4  14     1180.81     1118.53     32.77 o 
   5   4  14      179.06      178.00     12.73 o 
   6   4  14      416.42      406.93     27.59 o 
   7   4  14       51.55       25.52      9.68 o 
   8   4  14      413.79      492.95     58.80 o 
   9   4  14      177.68      159.08     19.55 o 
  -9   5  14      174.36      170.41     15.81 o 
  -8   5  14        0.24        1.14     10.17 o 
  -7   5  14      146.93      148.22     13.42 o 
  -6   5  14       18.58       13.85      9.55 o 
  -5   5  14      887.18      940.38     45.37 o 
  -4   5  14      292.85      258.90     14.33 o 
  -3   5  14        0.71      -10.03      6.69 o 
  -2   5  14      234.90      201.55     12.00 o 
  -1   5  14       12.92        6.81      6.77 o 
   0   5  14     2647.55     2504.86     58.49 o 
   1   5  14     7560.81     7518.13    168.02 o 
   2   5  14     2264.78     2188.31     51.56 o 
   3   5  14     3507.03     3406.06     67.94 o 
   4   5  14      255.20      205.93      9.93 o 
   5   5  14      313.06      313.47     41.15 o 
   6   5  14     1549.78     1543.58     89.26 o 
   7   5  14      276.73      273.97     16.99 o 
   8   5  14      413.04      393.20     21.30 o 
   9   5  14      872.26      829.60     34.03 o 
  -8   6  14       42.47       26.24     11.26 o 
  -7   6  14       85.64      110.53     12.74 o 
  -6   6  14      124.40      107.80     12.10 o 
  -5   6  14     2368.07     2299.98     66.98 o 
  -4   6  14     2714.44     2626.00     74.69 o 
  -3   6  14     5652.72     5697.50    152.80 o 
  -2   6  14      803.22      728.65     25.58 o 
  -1   6  14      510.18      558.62     21.11 o 
   0   6  14      312.35      318.23     15.01 o 
   1   6  14      207.65      180.95     10.60 o 
   2   6  14     2587.32     2456.09     57.44 o 
   3   6  14     5000.64     4917.73     96.54 o 
   4   6  14     3218.40     3096.97     93.21 o 
   5   6  14     1619.12     1616.78    100.78 o 
   6   6  14     3736.12     3785.01    113.24 o 
   7   6  14     1179.75     1136.92     40.71 o 
   8   6  14        8.42       -5.54      9.71 o 
   9   6  14       26.80       12.05     10.84 o 
  -8   7  14       49.02       72.28     12.96 o 
  -7   7  14     3373.72     3574.72    101.19 o 
  -6   7  14     3519.24     3610.25    101.44 o 
  -5   7  14     2206.56     2283.85     66.87 o 
  -4   7  14     3097.36     3030.30     85.37 o 
  -3   7  14        5.29       25.34      8.24 o 
  -2   7  14     1343.05     1403.92     42.76 o 
  -1   7  14     4393.87     4401.59    119.05 o 
   0   7  14     1262.08     1140.93     35.14 o 
   1   7  14     3674.18     3496.21     94.79 o 
   2   7  14     1200.47     1042.98     27.18 o 
   3   7  14     2430.59     2303.69     54.90 o 
   4   7  14     1087.81     1061.59     37.25 o 
   5   7  14      449.07      388.30     20.31 o 
   6   7  14       31.07       54.51     10.31 o 
   7   7  14      208.92      195.35     15.13 o 
   8   7  14       56.56       63.60     16.24 o 
   9   7  14        2.81      -10.67     10.00 o 
  -8   8  14      952.64     1061.06     40.76 o 
  -7   8  14      201.70      205.68     16.18 o 
  -6   8  14      259.89      320.71     18.33 o 
  -5   8  14      777.15      710.84     27.67 o 
  -4   8  14       84.29       62.31     10.10 o 
  -3   8  14      601.66      668.28     25.39 o 
  -2   8  14        0.18        1.84      7.44 o 
  -1   8  14       29.46        7.54      7.42 o 
   0   8  14       21.37       13.79     17.58 o 
   1   8  14      605.45      540.49     20.32 o 
   2   8  14       22.57       18.34      5.88 o 
   3   8  14      208.56      172.23      9.28 o 
   4   8  14     1245.06     1093.35     38.50 o 
   5   8  14       47.34       74.70     11.29 o 
   6   8  14        8.70       -9.71      8.41 o 
   7   8  14       61.54       50.72     11.14 o 
   8   8  14      588.08      592.43     28.30 o 
   9   8  14       21.39       22.91     17.22 o 
  -7   9  14      106.38       92.86     13.62 o 
  -6   9  14      655.65      686.08     29.90 o 
  -5   9  14      192.80      179.15     19.92 o 
  -4   9  14       21.82       11.98      8.84 o 
  -3   9  14      145.77      185.52     13.40 o 
  -2   9  14     1657.90     1661.89     50.00 o 
  -1   9  14     2319.70     2360.49     67.33 o 
   0   9  14      681.45      735.67     25.89 o 
   1   9  14     3660.38     3430.39     93.66 o 
   2   9  14       35.66       31.74      6.48 o 
   3   9  14     1250.46     1225.17     42.01 o 
   4   9  14     4786.62     4513.76    134.04 o 
   5   9  14     1122.92     1102.98     39.77 o 
   6   9  14     1457.37     1338.31     46.64 o 
   7   9  14     1003.88     1018.26     39.21 o 
   8   9  14      557.24      547.36     28.01 o 
  -7  10  14      465.75      487.72     37.67 o 
  -6  10  14      570.53      634.54     27.40 o 
  -5  10  14      218.71      222.17     15.75 o 
  -4  10  14        6.58        9.87     11.93 o 
  -3  10  14        7.31        5.10      9.78 o 
  -2  10  14      323.12      326.82     18.36 o 
  -1  10  14     1010.25     1143.18     36.72 o 
   0  10  14     1384.00     1428.24     43.43 o 
   1  10  14     1604.77     1645.74     48.49 o 
   2  10  14     1562.08     1569.85     39.39 o 
   3  10  14     1656.23     1588.54     52.53 o 
   4  10  14       23.53        4.49      9.43 o 
   5  10  14       25.55       18.60     10.18 o 
   6  10  14      792.18      788.20     40.70 o 
   7  10  14      694.05      668.70     30.27 o 
   8  10  14      532.00      529.67     27.89 o 
  -6  11  14       29.74       38.00     17.36 o 
  -5  11  14      642.36      636.84     40.55 o 
  -4  11  14      112.04      111.70     12.54 o 
  -3  11  14     1594.30     1719.50     52.74 o 
  -2  11  14        4.01       -1.88      8.46 o 
  -1  11  14      797.03      729.01     27.02 o 
   0  11  14       78.90       63.24      9.44 o 
   1  11  14     2361.64     2465.09     58.82 o 
   2  11  14     1784.54     1686.12     79.77 o 
   3  11  14      702.79      705.45     28.95 o 
   4  11  14      698.74      657.10     28.17 o 
   5  11  14      703.55      653.62     31.08 o 
   6  11  14       20.54       13.96     10.90 o 
   7  11  14        0.26        1.81     12.46 o 
  -5  12  14       27.45       25.29     16.16 o 
  -4  12  14       46.05       23.33     15.52 o 
  -3  12  14      104.29       98.74     17.55 o 
  -2  12  14      418.04      400.21     29.94 o 
  -1  12  14       16.85       31.86     13.39 o 
   0  12  14        5.56        0.56     11.06 o 
   1  12  14      163.82      150.26     12.91 o 
   2  12  14        3.85       -4.46     15.23 o 
   3  12  14       51.80       37.72     13.30 o 
   4  12  14      133.99      141.66     13.89 o 
   5  12  14       14.82       23.62     11.18 o 
   6  12  14      158.78      124.40     27.23 o 
   7  12  14        8.47      -10.04     10.94 o 
  -4  13  14     1080.73     1109.58     58.64 o 
  -3  13  14       12.54        4.33     14.32 o 
  -2  13  14      215.51      237.92     23.18 o 
  -1  13  14       65.42       47.68     14.39 o 
   0  13  14      112.54      134.52     17.63 o 
   1  13  14      316.58      316.91     27.75 o 
   2  13  14      800.58      742.35     45.24 o 
   3  13  14       75.21       84.59     13.36 o 
   4  13  14      370.06      344.43     20.49 o 
   5  13  14        0.02       -5.79     10.63 o 
   6  13  14     1071.60     1044.64     41.22 o 
  -3  14  14     1471.66     1460.99     71.32 o 
  -2  14  14      648.35      685.68     41.69 o 
  -1  14  14      328.81      401.48     30.82 o 
   0  14  14       49.61       24.96     11.00 o 
   1  14  14       51.51       84.52     19.66 o 
   2  14  14      289.74      315.61     28.20 o 
   3  14  14       73.46       96.94     20.88 o 
   4  14  14      595.04      605.56     28.63 o 
   5  14  14      257.95      225.13     17.99 o 
   0  15  14      192.94      145.29     23.57 o 
   1  15  14      726.95      894.28     52.84 o 
   2  15  14      168.36      126.18     22.65 o 
  -4  -7  15       10.43       -3.19     15.52 o 
  -3  -7  15       66.05       64.42     16.61 o 
  -2  -7  15      297.00      334.92     29.62 o 
  -1  -7  15      120.96      116.17     16.75 o 
   0  -7  15      175.99      144.99     20.69 o 
   1  -7  15       92.49       79.77     12.77 o 
   2  -7  15      286.48      313.79     19.50 o 
  -5  -6  15      599.43     1414.73     64.04 o 
  -4  -6  15      136.08      165.66     15.35 o 
  -3  -6  15     1356.64     1410.23     67.57 o 
  -2  -6  15      201.02      242.23     25.37 o 
  -1  -6  15        3.81        1.56     10.01 o 
   0  -6  15       17.42        3.89      9.91 o 
   1  -6  15      181.63      179.69     27.91 o 
   2  -6  15     1175.92     1062.85     39.92 o 
   3  -6  15     1245.96     1201.74     43.86 o 
   4  -6  15      913.68      913.64     36.60 o 
  -5  -5  15      295.69      312.41     27.17 o 
  -4  -5  15      206.45      275.48     35.40 o 
  -3  -5  15      114.97      141.35     18.23 o 
  -2  -5  15       73.50       77.22     18.31 o 
  -1  -5  15      845.16      822.54     44.50 o 
   0  -5  15      234.55      213.56     15.21 o 
   1  -5  15      448.31      405.16     21.30 o 
   2  -5  15      236.80      214.94     15.41 o 
   3  -5  15      145.59      113.90     12.74 o 
   4  -5  15      384.64      359.23     21.60 o 
   5  -5  15     1184.47     1163.01     43.40 o 
  -7  -4  15      320.77      376.09     28.85 o 
  -5  -4  15     3536.50     5387.01    197.13 o 
  -1  -4  15      121.87      102.92     11.62 o 
   0  -4  15      702.23      616.02     26.20 o 
   1  -4  15      286.10      247.81     15.39 o 
   2  -4  15       47.92       36.66      9.48 o 
   3  -4  15        6.05        0.40      8.76 o 
   4  -4  15       93.32       80.77     11.91 o 
   5  -4  15       67.40       76.04     15.95 o 
   6  -4  15        2.87      -15.09     10.17 o 
  -8  -3  15       56.76       40.83      9.51 o 
  -7  -3  15       28.75       20.14      8.76 o 
  -6  -3  15      102.95      169.71     19.07 o 
  -5  -3  15       43.42       92.21     17.01 o 
  -3  -3  15        6.24       21.35     11.58 o 
  -2  -3  15       75.93       74.48     10.12 o 
  -1  -3  15       57.42       45.97      9.27 o 
   0  -3  15      530.78      521.50     22.84 o 
   1  -3  15      507.79      427.96     20.49 o 
   2  -3  15        0.39       -4.26      7.66 o 
   3  -3  15       37.66       30.91      9.13 o 
   4  -3  15      563.49      530.45     24.36 o 
   5  -3  15      207.78      193.00     15.20 o 
   6  -3  15       81.68      112.30     13.39 o 
  -8  -2  15      180.28      163.25     11.89 o 
  -7  -2  15      275.90      238.28     13.18 o 
  -6  -2  15       22.93       25.36      7.85 o 
  -5  -2  15      959.97      947.25     33.00 o 
  -3  -2  15      725.07      709.36     42.64 o 
  -2  -2  15      207.45      215.69     17.14 o 
  -1  -2  15      844.61      876.85     58.90 o 
   0  -2  15     4769.97     4637.84    138.42 o 
   1  -2  15     3799.48     3709.85    112.12 o 
   2  -2  15      696.13      634.40     25.81 o 
   3  -2  15       93.90       95.80     15.06 o 
   4  -2  15        4.25        9.96      8.65 o 
   5  -2  15     1892.44     1969.36    147.32 o 
   6  -2  15     1485.67     1661.60     77.86 o 
   7  -2  15      189.32      215.77     22.67 o 
  -8  -1  15      192.22      173.20     12.00 o 
  -7  -1  15       64.68       75.32      9.61 o 
  -6  -1  15     1178.73     1162.85     38.48 o 
  -5  -1  15      580.28      500.64     21.91 o 
  -4  -1  15     3187.07     3452.03     95.47 o 
  -3  -1  15      178.19      150.77     12.01 o 
  -2  -1  15        4.97        4.75      5.92 o 
  -1  -1  15       41.22       40.36      7.93 o 
   0  -1  15      876.98      869.56     30.91 o 
   1  -1  15     2381.13     2295.43     71.37 o 
   2  -1  15     4650.71     4375.94    131.20 o 
   3  -1  15     3517.15     3333.06    101.90 o 
   4  -1  15      929.95      918.81     34.20 o 
   5  -1  15      717.26      729.38     40.30 o 
   6  -1  15      576.66      675.92     39.87 o 
   7  -1  15        6.55        4.29     10.84 o 
  -8   0  15     1231.34     1176.11     32.86 o 
  -7   0  15     2083.67     1906.04     57.36 o 
  -6   0  15      919.84      925.38     32.37 o 
  -5   0  15        1.19       10.12      8.52 o 
  -4   0  15      333.44      378.39     18.16 o 
  -3   0  15      193.73      224.57     13.40 o 
  -2   0  15     4727.38     4855.22    110.83 o 
  -1   0  15     3853.99     3723.77     85.53 o 
   0   0  15      113.80      103.06      9.09 o 
   1   0  15       91.52       82.91      9.04 o 
   2   0  15      920.87      903.09     32.28 o 
   3   0  15      959.88      882.10     53.09 o 
   4   0  15     2347.26     2298.88    100.46 o 
   5   0  15       33.10       50.09     10.56 o 
   6   0  15        2.19      -10.93     19.91 o 
   7   0  15      595.76     1119.88    112.24 o 
   8   0  15      102.67      146.29     26.99 o 
  -9   1  15       25.12       20.42      8.93 o 
  -8   1  15       11.19       27.96     10.32 o 
  -7   1  15        2.22        8.91      9.25 o 
  -6   1  15     1111.40     1081.86     36.15 o 
  -5   1  15       16.36       23.02      8.54 o 
  -4   1  15       27.64        5.92      7.93 o 
  -3   1  15       39.17       20.12      7.54 o 
  -2   1  15        0.31       -4.08      7.05 o 
  -1   1  15        0.73       -2.16      3.69 o 
   0   1  15     2226.73     2237.53     46.52 o 
   1   1  15      175.49      156.57      8.68 o 
   2   1  15       34.69       30.12      6.51 o 
   3   1  15      900.42      780.64     34.01 o 
   4   1  15      137.30      138.68     16.57 o 
   5   1  15       12.74       22.29      9.59 o 
   6   1  15      183.18      207.01     20.44 o 
   8   1  15       19.63       14.81     21.93 o 
  -9   2  15       99.69       94.38     11.02 o 
  -8   2  15       10.04       11.68     10.18 o 
  -7   2  15       11.21       -3.64     11.98 o 
  -6   2  15       72.67       64.61     10.33 o 
  -5   2  15      130.70      103.20     10.61 o 
  -4   2  15     1426.68     1267.97     42.77 o 
  -3   2  15     1051.75      955.94     37.75 o 
  -2   2  15     3016.40     2784.78    116.11 o 
  -1   2  15     2604.44     2534.51     93.44 o 
   0   2  15     1173.04     1084.20     28.33 o 
   1   2  15      168.88      153.68      9.54 o 
   2   2  15       71.84       57.59      5.84 o 
   3   2  15     5519.82     5461.29    293.26 o 
   4   2  15     3325.88     3702.20    183.88 o 
   5   2  15      293.04      305.19     21.98 o 
   6   2  15      113.53      162.15     22.32 o 
   7   2  15       11.52       -4.79     18.03 o 
   8   2  15       33.75       78.79     23.34 o 
  -9   3  15      568.05      617.93     45.24 o 
  -8   3  15      321.26      307.04     17.90 o 
  -7   3  15      243.54      227.80     15.18 o 
  -6   3  15     1473.50     1362.87     43.25 o 
  -5   3  15       84.50       81.62     14.85 o 
  -4   3  15      798.22      737.88     27.01 o 
  -3   3  15       68.14       38.76     10.04 o 
  -2   3  15      482.33      455.29     19.26 o 
  -1   3  15     3109.82     2847.67     99.03 o 
   0   3  15     4285.50     4067.63     81.32 o 
   1   3  15       19.47       14.67      4.51 o 
   2   3  15      440.10      397.59     12.63 o 
   3   3  15      331.27      291.19     12.70 o 
   4   3  15       54.21       61.42      6.41 o 
   5   3  15     1184.25     1289.21     35.87 o 
   6   3  15       35.77       59.26      9.01 o 
   7   3  15     1186.19     1134.96     63.39 o 
   8   3  15      463.52      533.23     42.46 o 
   9   3  15       83.72       53.87     25.14 o 
  -8   4  15       16.64        5.60     10.28 o 
  -7   4  15       17.54       14.73      9.73 o 
  -6   4  15     1350.04     1291.60     41.70 o 
  -5   4  15      235.48      214.50     13.82 o 
  -4   4  15     1241.94     1244.42     39.39 o 
  -3   4  15       53.61       39.22      8.23 o 
  -2   4  15      871.62      802.46     30.33 o 
  -1   4  15       95.04       95.01      9.34 o 
   0   4  15     1671.15     1650.90     48.12 o 
   1   4  15      819.42      830.02     22.78 o 
   2   4  15     1577.31     1600.52     34.55 o 
   3   4  15      115.18      112.51      7.23 o 
   4   4  15      613.51      567.00     16.11 o 
   5   4  15     1217.99     1193.28     33.89 o 
   6   4  15      455.88      504.95     23.22 o 
   7   4  15      375.37      344.46     19.29 o 
   8   4  15      380.73      390.06     21.60 o 
   9   4  15      904.04      870.82     57.24 o 
  -8   5  15       52.29       31.33     16.85 o 
  -7   5  15      262.18      252.08     33.84 o 
  -6   5  15      440.74      427.21     20.74 o 
  -5   5  15      273.03      264.91     22.67 o 
  -4   5  15     1624.71     1597.15     48.55 o 
  -3   5  15      561.66      459.52     19.89 o 
  -2   5  15        0.75       -9.60      6.77 o 
  -1   5  15     2892.43     2689.89     75.02 o 
   0   5  15       41.69       33.89      7.56 o 
   1   5  15      231.20      212.98     10.43 o 
   2   5  15       50.64       58.59      6.03 o 
   3   5  15      335.85      295.29     10.80 o 
   4   5  15      562.60      531.10     17.33 o 
   5   5  15      643.13      671.11     63.79 o 
   6   5  15       27.51       24.86      9.58 o 
   7   5  15        0.83       -4.41      8.84 o 
   8   5  15       91.85       67.00     14.01 o 
   9   5  15      295.71      303.06     31.28 o 
  -8   6  15      138.80      107.00     15.31 o 
  -7   6  15     1337.10     1298.34     43.38 o 
  -6   6  15     1988.60     2053.57     61.73 o 
  -5   6  15     2258.10     2204.98     64.95 o 
  -4   6  15      222.00      229.48     14.52 o 
  -3   6  15       29.96       16.37      8.16 o 
  -2   6  15      219.74      225.19     13.29 o 
  -1   6  15     2187.44     2002.41     67.36 o 
   0   6  15     2440.15     2457.69     68.81 o 
   1   6  15     4930.10     4626.07    124.03 o 
   2   6  15     1456.05     1457.78     36.20 o 
   3   6  15       41.05       36.47      5.55 o 
   4   6  15       23.22       24.08     20.54 o 
   5   6  15     3710.18     3758.82    112.38 o 
   6   6  15      716.45      704.45     28.98 o 
   7   6  15     2385.22     2439.05     76.77 o 
   8   6  15       27.41       24.75     10.54 o 
   9   6  15        3.55      -18.29     23.41 o 
  -8   7  15       18.90        3.59     11.64 o 
  -7   7  15      745.87      849.89     32.58 o 
  -6   7  15     1633.03     1575.77     53.69 o 
  -5   7  15     1557.89     1585.01     50.31 o 
  -4   7  15     1417.02     1501.59     46.64 o 
  -3   7  15     3112.32     2970.03     83.52 o 
  -2   7  15     1916.23     2136.42     61.83 o 
  -1   7  15        2.29       -4.11      6.82 o 
   0   7  15      136.45      133.79     10.20 o 
   1   7  15       61.14       60.38      7.99 o 
   2   7  15     1203.33     1244.53     31.81 o 
   3   7  15      896.58      898.75     26.53 o 
   4   7  15        5.72       11.09      8.47 o 
   5   7  15      557.69      500.28     23.36 o 
   6   7  15      349.36      317.27     18.48 o 
   7   7  15      118.24      115.68     13.32 o 
   8   7  15      254.95      239.66     17.39 o 
  -7   8  15      518.88      581.27     26.56 o 
  -6   8  15       24.82       22.38     10.84 o 
  -5   8  15       59.16       58.70     11.88 o 
  -4   8  15      163.93      192.41     19.47 o 
  -3   8  15        8.87       10.40      8.40 o 
  -2   8  15     1892.26     1808.43     53.73 o 
  -1   8  15     1380.87     1268.29     39.60 o 
   0   8  15      945.55      995.65     32.47 o 
   1   8  15        2.75       -3.01      6.66 o 
   2   8  15      821.68      820.43     23.12 o 
   3   8  15      227.57      217.46     14.34 o 
   4   8  15      488.50      465.42     29.34 o 
   5   8  15      291.93      266.96     16.25 o 
   6   8  15      685.76      699.79     29.33 o 
   7   8  15      170.60      146.68     14.46 o 
   8   8  15       24.54       42.77     11.87 o 
  -7   9  15       95.38       99.83     13.99 o 
  -6   9  15       90.57       74.87     12.54 o 
  -5   9  15       66.45       56.65     11.21 o 
  -4   9  15       94.23      111.19     12.20 o 
  -3   9  15      269.01      282.18     16.08 o 
  -2   9  15      174.29      189.64     18.60 o 
  -1   9  15       31.68       16.15      8.33 o 
   0   9  15        1.73       -1.09      7.29 o 
   1   9  15      138.80      169.11     11.64 o 
   2   9  15      133.99      106.43      8.45 o 
   3   9  15      223.45      224.85     15.23 o 
   4   9  15      383.27      425.48     27.40 o 
   5   9  15      251.07      247.90     23.70 o 
   6   9  15       67.14       71.00     17.06 o 
   7   9  15     1589.55     1637.19     56.17 o 
   8   9  15      724.84      717.17     32.52 o 
  -6  10  15       56.59       51.48     12.08 o 
  -5  10  15      288.01      327.64     18.82 o 
  -4  10  15        5.68        1.06      9.17 o 
  -3  10  15      807.62      861.87     31.30 o 
  -2  10  15      424.66      462.30     23.61 o 
  -1  10  15     1468.34     1515.66     89.87 o 
   0  10  15       41.13       46.88      8.85 o 
   1  10  15      258.90      242.05     15.56 o 
   2  10  15     1183.24     1251.31     70.73 o 
   3  10  15     3178.19     3161.45     96.67 o 
   4  10  15     1827.63     1757.30     57.90 o 
   5  10  15     1020.11      896.52     34.82 o 
   6  10  15       10.93        2.03      9.69 o 
   7  10  15        1.17      -13.96     14.47 o 
   8  10  15      259.65      249.34     20.68 o 
  -5  11  15      306.30      321.49     19.13 o 
  -4  11  15       24.13       36.78     10.74 o 
  -3  11  15        3.56        4.65      9.29 o 
  -2  11  15      299.13      307.01     17.68 o 
  -1  11  15      925.99      931.24     32.42 o 
   0  11  15      726.46      744.32     38.04 o 
   1  11  15      311.02      337.46     18.34 o 
   2  11  15        1.33        2.55     14.49 o 
   3  11  15        4.97        2.96      9.53 o 
   4  11  15       27.85       29.14     11.02 o 
   5  11  15     1268.67     1158.08     42.19 o 
   6  11  15       29.95       22.72     11.20 o 
   7  11  15      661.46      633.08     30.23 o 
  -5  12  15      885.53     1118.71     59.71 o 
  -4  12  15      742.21      738.45     44.86 o 
  -3  12  15      794.18      893.23     48.78 o 
  -2  12  15      141.76      145.84     16.92 o 
  -1  12  15      265.16      201.62     14.25 o 
   0  12  15        0.50        5.62      8.20 o 
   1  12  15      473.11      457.69     22.41 o 
   2  12  15      139.07      130.85     20.13 o 
   3  12  15       88.07       75.66     13.07 o 
   4  12  15      430.38      472.86     23.94 o 
   5  12  15       25.90       30.79     11.54 o 
   6  12  15       80.22       63.18     12.54 o 
  -3  13  15      107.34      119.36     19.98 o 
  -2  13  15        1.50       -9.64     13.18 o 
  -1  13  15      440.61      413.23     30.49 o 
   0  13  15      235.26      211.02     20.69 o 
   1  13  15       43.46       38.64     18.33 o 
   2  13  15      961.63      945.39     53.48 o 
   3  13  15      442.53      371.59     33.27 o 
   4  13  15     1854.04     1853.57     62.15 o 
   5  13  15      325.43      275.81     19.39 o 
  -2  14  15       88.43       74.23     17.15 o 
  -1  14  15        5.65        6.89     13.89 o 
   0  14  15      699.58      681.17     45.02 o 
   1  14  15     1811.31     1694.24     82.86 o 
   2  14  15      719.82      748.74     47.17 o 
   3  14  15      187.33      182.48     25.39 o 
   4  14  15      268.53      240.50     24.88 o 
  -1  -7  16       39.77       38.31     12.33 o 
  -4  -6  16      148.52      225.20     27.28 o 
  -3  -6  16       17.52        9.86     14.45 o 
  -2  -6  16      565.76      589.62     37.04 o 
  -1  -6  16       62.04       25.79     10.92 o 
   0  -6  16        5.35        4.66     10.50 o 
   1  -6  16      267.77      274.18     18.03 o 
   2  -6  16      138.88      127.04     14.03 o 
  -5  -5  16      714.74     1154.79     55.38 o 
  -4  -5  16     1060.73     1199.12     56.43 o 
  -3  -5  16     2154.02     2840.38    123.16 o 
  -2  -5  16      466.34      526.33     25.18 o 
  -1  -5  16       43.80       28.36     10.68 o 
   0  -5  16      275.73      295.01     28.43 o 
   1  -5  16      335.44      327.19     21.29 o 
   2  -5  16      886.26      812.99     32.65 o 
   3  -5  16      405.15      393.32     22.28 o 
   4  -5  16      311.35      276.49     18.27 o 
  -6  -4  16       18.31       30.32     16.06 o 
  -5  -4  16      228.12      471.91     32.22 o 
  -4  -4  16     1389.00     1442.40     63.43 o 
  -3  -4  16      893.92      973.35     66.83 o 
  -2  -4  16       99.39       61.20     11.09 o 
  -1  -4  16     2431.32     2453.81    137.40 o 
   0  -4  16     1296.29     1171.50     41.46 o 
   1  -4  16       16.34        4.95      9.00 o 
   2  -4  16        7.04        1.68      8.62 o 
   3  -4  16      168.78      143.50     13.37 o 
   4  -4  16       16.39       -4.07      9.74 o 
   5  -4  16      183.14      222.61     17.02 o 
  -7  -3  16      424.22      440.82     31.13 o 
  -6  -3  16      242.79      369.68     27.55 o 
  -5  -3  16     2543.30     4449.86    165.15 o 
  -3  -3  16       19.68        7.74     14.60 o 
  -2  -3  16        5.36        4.85      8.64 o 
  -1  -3  16      143.00      156.86     12.80 o 
   0  -3  16       30.58       23.10      9.17 o 
   1  -3  16       53.72       43.49      9.55 o 
   2  -3  16      141.26      125.76     12.01 o 
   3  -3  16       12.99        3.82      8.55 o 
   4  -3  16      535.95      510.73     24.20 o 
   5  -3  16      375.10      332.23     20.06 o 
   6  -3  16      765.05      844.97     34.91 o 
  -7  -2  16        2.64        0.39     10.25 o 
  -6  -2  16        4.86       -8.01      7.33 o 
  -5  -2  16       88.63       81.02     11.90 o 
  -4  -2  16     1176.08     1237.76     54.39 o 
  -3  -2  16        2.78      -14.02     12.82 o 
  -2  -2  16        2.45       -2.94      6.71 o 
  -1  -2  16      189.13      179.47     12.66 o 
   0  -2  16       41.92       64.73      9.37 o 
   1  -2  16      639.54      573.18     24.03 o 
   2  -2  16     1403.47     1337.61     45.50 o 
   3  -2  16       21.68       42.66     11.66 o 
   4  -2  16      596.29      655.51     27.77 o 
   5  -2  16        4.88        6.45      9.62 o 
   6  -2  16      349.02      429.91     24.04 o 
  -8  -1  16      715.63      684.17     23.33 o 
  -7  -1  16       28.67       22.81      8.77 o 
  -6  -1  16     1115.16     1013.76     35.44 o 
  -5  -1  16      829.19      924.40     32.46 o 
  -4  -1  16      222.18      208.02     38.61 o 
  -3  -1  16     2172.89     2261.59     65.57 o 
  -2  -1  16     2754.00     2891.59    110.01 o 
  -1  -1  16     2481.45     2538.73     60.93 o 
   0  -1  16     5866.49     5482.32    188.39 o 
   1  -1  16     2026.89     1924.27     61.23 o 
   2  -1  16     1094.60     1008.64     35.93 o 
   3  -1  16      793.57      786.21     30.38 o 
   4  -1  16     1787.71     1822.92     60.10 o 
   5  -1  16      956.03     1082.77     69.61 o 
   6  -1  16     1667.86     2358.02    105.67 o 
   7  -1  16        4.41       -8.93     11.61 o 
  -8   0  16      639.05      660.95     22.90 o 
  -7   0  16     1060.88     1053.29     36.69 o 
  -6   0  16      925.09      901.56     32.36 o 
  -5   0  16     1542.91     1557.57     48.29 o 
  -4   0  16      744.22      795.10     28.57 o 
  -3   0  16     2218.71     2295.48     66.25 o 
  -2   0  16      167.86      190.15     13.07 o 
  -1   0  16       18.97       41.87      6.88 o 
   0   0  16      664.57      645.22     19.99 o 
   1   0  16       72.34       54.66     11.53 o 
   2   0  16      908.33      882.02     32.36 o 
   3   0  16      153.98      128.53     11.85 o 
   4   0  16       36.79       43.29      9.53 o 
   5   0  16      130.65      149.59     18.14 o 
   6   0  16      114.03      159.99     22.61 o 
   7   0  16       20.80       20.21     20.84 o 
  -8   1  16      122.47      118.68     13.71 o 
  -7   1  16     1141.63     1152.36     56.30 o 
  -6   1  16       61.53       86.29     11.38 o 
  -5   1  16      811.43      794.78     29.09 o 
  -4   1  16      251.22      198.05     13.31 o 
  -3   1  16      898.81      937.77     31.70 o 
  -2   1  16     1651.08     1578.62     47.56 o 
  -1   1  16     3082.12     3076.90     94.29 o 
   0   1  16      798.21      767.07     22.13 o 
   1   1  16      216.77      216.70     10.42 o 
   2   1  16      814.57      759.99     28.79 o 
   3   1  16       64.27       44.77      9.20 o 
   4   1  16        0.55        0.09      8.52 o 
   5   1  16      707.61      876.58     46.41 o 
   7   1  16       31.61       35.72     21.97 o 
   8   1  16       87.87       97.43     26.15 o 
  -8   2  16      207.73      176.80     15.03 o 
  -7   2  16       37.99       20.94     10.20 o 
  -6   2  16       27.34       23.57      9.48 o 
  -5   2  16      380.67      352.00     18.29 o 
  -4   2  16      117.11      120.07     11.13 o 
  -3   2  16      840.25      836.89     29.55 o 
  -2   2  16       21.66        3.94     11.83 o 
  -1   2  16       21.08        6.66      8.12 o 
   0   2  16      679.19      624.25     34.40 o 
   1   2  16      159.53      148.19      8.64 o 
   2   2  16      361.14      360.89     12.52 o 
   3   2  16        7.03       -3.80      5.91 o 
   4   2  16      617.50      614.02     26.31 o 
   5   2  16       56.09       54.42     17.86 o 
   8   2  16     3114.60     3398.13    157.53 o 
  -8   3  16      179.59      149.04     14.59 o 
  -7   3  16      280.85      250.75     16.22 o 
  -6   3  16      438.43      433.33     20.91 o 
  -5   3  16     1114.78      982.01     33.54 o 
  -4   3  16      584.14      588.31     23.33 o 
  -3   3  16       57.71       57.17     10.78 o 
  -2   3  16     5547.62     5411.33    145.04 o 
  -1   3  16       43.82       33.34     16.77 o 
   0   3  16      318.12      297.20     15.66 o 
   1   3  16      443.29      439.00     13.01 o 
   2   3  16      910.09      910.25     34.95 o 
   3   3  16     2703.84     2609.18     62.74 o 
   4   3  16     3204.55     3345.08    121.62 o 
   5   3  16      193.65      214.56     11.98 o 
   6   3  16      250.28      251.54     27.07 o 
   7   3  16      204.09      246.90     28.60 o 
   8   3  16     1675.90     1658.58     86.81 o 
  -8   4  16      208.31      255.80     21.29 o 
  -7   4  16      169.99      173.20     22.07 o 
  -6   4  16      452.66      467.46     21.84 o 
  -5   4  16       20.67       28.96      9.37 o 
  -4   4  16      292.44      267.00     15.28 o 
  -3   4  16       35.51       20.46     12.11 o 
  -2   4  16      100.47       83.87      9.81 o 
  -1   4  16     1271.40     1203.28     43.12 o 
   0   4  16      736.64      718.50     25.33 o 
   1   4  16        7.02        2.13      5.40 o 
   2   4  16        7.52        0.08      5.02 o 
   3   4  16       22.84        6.78      6.94 o 
   4   4  16     2121.90     2118.69     45.27 o 
   5   4  16      450.17      470.33     18.42 o 
   6   4  16     2317.79     2475.43     63.90 o 
   7   4  16       24.18       22.60     10.78 o 
   8   4  16       23.02      -18.01     21.58 o 
  -8   5  16      610.45      645.68     28.11 o 
  -7   5  16      203.10      177.89     15.09 o 
  -6   5  16      552.64      569.42     26.79 o 
  -5   5  16      157.47      116.14     25.23 o 
  -4   5  16     1639.52     1612.82     49.28 o 
  -3   5  16      618.65      556.02     22.61 o 
  -2   5  16      239.79      247.41     17.69 o 
  -1   5  16      539.23      462.73     19.36 o 
   0   5  16     1158.65     1134.65     35.63 o 
   1   5  16       16.49       19.55      7.23 o 
   2   5  16      119.10      104.98      7.06 o 
   3   5  16      420.31      427.88     13.68 o 
   4   5  16      389.86      388.60     17.75 o 
   5   5  16       30.46       20.22      9.06 o 
   6   5  16       19.12        1.77      9.32 o 
   7   5  16       32.91        0.67     10.21 o 
   8   5  16       97.11       86.46     19.74 o 
  -8   6  16      238.31      225.81     17.53 o 
  -7   6  16      330.45      327.83     19.28 o 
  -6   6  16      445.50      434.74     26.46 o 
  -5   6  16      513.07      490.41     22.56 o 
  -4   6  16      526.63      483.61     21.88 o 
  -3   6  16        4.49       -0.33      7.94 o 
  -2   6  16      669.02      616.72     24.52 o 
  -1   6  16      463.40      381.42     17.62 o 
   0   6  16      116.27      104.13     10.65 o 
   1   6  16     4755.98     4771.10    128.46 o 
   2   6  16       71.76       84.63      6.75 o 
   3   6  16      992.35     1037.89     27.83 o 
   4   6  16      701.43      709.51     28.47 o 
   5   6  16      873.91      884.96     33.26 o 
   6   6  16      249.95      269.89     21.48 o 
   7   6  16      116.55      114.88     13.20 o 
   8   6  16       73.31       77.64     12.74 o 
  -7   7  16      473.49      490.32     24.45 o 
  -6   7  16      480.27      486.85     23.72 o 
  -5   7  16       22.61       19.05      9.83 o 
  -4   7  16        3.75        2.31      8.67 o 
  -3   7  16     1674.45     1735.47     52.49 o 
  -2   7  16     1810.07     1915.33     56.56 o 
  -1   7  16     2060.43     2024.76     58.89 o 
   0   7  16     2055.09     1983.46     67.13 o 
   1   7  16      848.79      862.12     28.74 o 
   2   7  16      715.07      727.73     22.98 o 
   3   7  16     2454.92     2587.15     53.40 o 
   4   7  16      623.02      599.40     25.72 o 
   5   7  16      965.19      965.37     35.73 o 
   6   7  16     2114.09     2273.64    103.02 o 
   7   7  16     1335.76     1390.32     50.26 o 
   8   7  16      166.99      185.16     29.45 o 
  -7   8  16      590.37      620.39     27.96 o 
  -6   8  16     1352.20     1445.65     47.33 o 
  -5   8  16       10.52        4.37      9.63 o 
  -4   8  16      426.74      439.76     21.30 o 
  -3   8  16       68.55       88.51     11.00 o 
  -2   8  16        9.64        3.87     11.75 o 
  -1   8  16     2956.31     2909.73     81.87 o 
   0   8  16      110.67      114.49     10.58 o 
   1   8  16       17.59        4.11      7.02 o 
   2   8  16       10.40       12.67      6.19 o 
   3   8  16      202.93      230.81     15.08 o 
   4   8  16        4.85        9.16      9.14 o 
   5   8  16       20.69       12.74      9.64 o 
   6   8  16       84.04       62.89     11.70 o 
   7   8  16       96.07      109.80     13.61 o 
   8   8  16     1009.84     1005.58     39.74 o 
  -6   9  16       45.85       46.44     12.07 o 
  -5   9  16       75.18       73.52     12.11 o 
  -4   9  16      157.39      166.63     15.44 o 
  -3   9  16       36.14       51.44     10.26 o 
  -2   9  16        6.00        9.14      8.86 o 
  -1   9  16      187.40      150.56     12.32 o 
   0   9  16      237.54      247.14     14.33 o 
   1   9  16      668.46      696.68     25.29 o 
   2   9  16       23.25       -2.45      6.41 o 
   3   9  16       44.32       39.26     16.96 o 
   4   9  16       55.33       59.89     10.57 o 
   5   9  16      323.35      294.37     23.70 o 
   6   9  16      169.56      153.00     14.91 o 
   7   9  16      117.91      125.27     14.77 o 
  -6  10  16        5.99        0.56     11.11 o 
  -5  10  16        2.10      -12.10     13.01 o 
  -4  10  16       90.36       99.09     12.56 o 
  -3  10  16        0.24      -10.46      8.69 o 
  -2  10  16     1814.81     1828.25     55.27 o 
  -1  10  16     3722.33     3905.23    107.89 o 
   0  10  16     1657.77     1688.21     60.47 o 
   1  10  16     1123.24     1136.35     42.94 o 
   2  10  16      804.11      787.37     45.39 o 
   3  10  16       33.06       30.29     10.49 o 
   4  10  16       34.12       23.34     10.42 o 
   5  10  16      359.52      346.97     25.53 o 
   6  10  16       78.02       45.07     12.18 o 
   7  10  16      888.72      951.07     38.28 o 
  -5  11  16     1181.48     1267.51     43.32 o 
  -4  11  16      187.65      200.38     15.83 o 
  -3  11  16     1070.36     1020.19     36.20 o 
  -2  11  16     1452.09     1542.32     48.60 o 
  -1  11  16        5.35        1.39      8.84 o 
   0  11  16      690.04      774.96     33.96 o 
   1  11  16     1920.87     1992.15     70.34 o 
   2  11  16     1101.85     1077.38     57.48 o 
   3  11  16     3147.99     3224.66    142.33 o 
   4  11  16     1191.84     1194.68     43.49 o 
   5  11  16      166.98      172.09     22.14 o 
   6  11  16        2.14      -15.65     10.43 o 
  -4  12  16      392.02      458.63     42.03 o 
  -3  12  16     1043.11     1052.39     37.24 o 
  -2  12  16      335.83      357.80     20.18 o 
  -1  12  16      334.02      359.26     27.83 o 
   0  12  16      350.99      355.63     19.11 o 
   1  12  16       62.21       63.89     18.25 o 
   2  12  16        3.88      -18.86     16.00 o 
   3  12  16      278.33      244.10     25.17 o 
   4  12  16      647.81      635.41     29.06 o 
   5  12  16      986.70      994.71     38.91 o 
   6  12  16     1149.76     1075.95     41.49 o 
  -3  13  16       41.13       58.11     17.44 o 
  -2  13  16      125.23      126.28     19.30 o 
  -1  13  16       81.98       79.00     16.65 o 
   0  13  16       50.16       74.53     15.99 o 
   1  13  16       48.28       22.76     17.63 o 
   2  13  16      239.94      214.58     25.77 o 
   3  13  16      514.57      453.69     36.66 o 
   4  13  16        0.75      -10.90     12.75 o 
   5  13  16       12.19       -5.85     10.40 o 
  -1  14  16      140.60      169.43     20.98 o 
   0  14  16        3.73       -8.98     17.94 o 
   1  14  16       57.65       35.97     19.21 o 
   2  14  16      641.81      671.50     44.56 o 
   3  14  16       24.59       23.05     20.17 o 
  -1  -6  17       13.57        1.52     13.76 o 
   0  -6  17        0.26       -6.66     10.71 o 
  -4  -5  17      180.20      327.27     28.87 o 
  -3  -5  17      188.64      273.59     27.54 o 
  -2  -5  17      240.33      368.14     33.25 o 
  -1  -5  17      155.86      175.82     15.13 o 
   0  -5  17        9.22       -1.04      9.81 o 
   1  -5  17      303.06      320.75     20.04 o 
   2  -5  17       13.88       13.75     10.33 o 
  -5  -4  17     2578.46     3349.30    128.97 o 
  -4  -4  17      622.78     1387.39     63.10 o 
  -2  -4  17        0.86       12.47      9.88 o 
  -1  -4  17       46.16       42.31     11.08 o 
   0  -4  17     1294.79     1313.23     59.26 o 
   1  -4  17     1506.61     1468.27     54.08 o 
   2  -4  17       25.98       22.89     10.03 o 
   3  -4  17      635.29      617.88     27.57 o 
   4  -4  17        1.08        3.23     14.14 o 
  -6  -3  17       32.31       35.87     16.41 o 
  -2  -3  17      101.67      101.80     18.12 o 
  -1  -3  17      221.61      243.43     23.04 o 
   0  -3  17      537.79      527.99     24.29 o 
   1  -3  17      315.04      284.02     17.41 o 
   2  -3  17        3.86       -0.95      8.54 o 
   3  -3  17      141.97      127.74     16.84 o 
   4  -3  17      109.61      108.97     13.06 o 
   5  -3  17      549.67      560.52     27.23 o 
  -6  -2  17      166.54      137.05     14.33 o 
  -4  -2  17      188.13      154.21     19.93 o 
  -3  -2  17        0.22       -8.13     14.43 o 
  -2  -2  17      705.01      701.55     37.77 o 
  -1  -2  17      594.44      619.29     25.83 o 
   0  -2  17      972.99      962.51     35.03 o 
   1  -2  17      636.87      603.78     25.49 o 
   2  -2  17      166.93      131.31     12.02 o 
   3  -2  17        2.21        7.88      8.62 o 
   4  -2  17       78.36       78.58     11.62 o 
   5  -2  17       79.82      100.52     13.01 o 
  -7  -1  17       19.62       14.84      9.20 o 
  -6  -1  17      201.08      240.05     16.52 o 
  -5  -1  17      840.80      812.69     30.43 o 
  -4  -1  17      789.64      912.95     32.41 o 
  -3  -1  17      642.57      691.50     36.38 o 
  -2  -1  17      542.22      574.88     33.72 o 
  -1  -1  17      899.74      939.58     27.23 o 
   0  -1  17     1126.98     1216.21     41.43 o 
   1  -1  17     1610.18     1544.78     50.86 o 
   2  -1  17     1899.02     1859.02     78.34 o 
   3  -1  17      438.65      412.70     27.21 o 
   4  -1  17     1345.72     1375.87     54.34 o 
   5  -1  17      963.41     1096.84     60.31 o 
   6  -1  17       78.78      103.73     13.89 o 
  -7   0  17      152.20      135.82     27.48 o 
  -6   0  17       26.47       31.38     11.59 o 
  -5   0  17      115.66      105.14     12.12 o 
  -4   0  17     2485.07     2357.35    106.92 o 
  -3   0  17     2876.69     2739.85     77.96 o 
  -2   0  17     2834.00     2844.49     80.63 o 
  -1   0  17     2699.78     2859.64    109.26 o 
   0   0  17      385.68      383.56     15.30 o 
   1   0  17        7.76       -3.33      7.62 o 
   2   0  17      358.69      333.71     18.32 o 
   3   0  17      427.16      406.10     41.07 o 
   4   0  17     1846.66     1750.25     81.46 o 
   5   0  17     1759.11     2137.78     96.39 o 
   6   0  17      224.23      323.11     28.87 o 
  -7   1  17      530.58      498.57     23.81 o 
  -6   1  17      156.38      158.20     13.96 o 
  -5   1  17      190.03      210.70     22.56 o 
  -4   1  17      658.87      732.07     46.14 o 
  -3   1  17      774.75      788.81     28.51 o 
  -2   1  17       82.47       91.15     15.96 o 
  -1   1  17       54.65       46.46      9.20 o 
   0   1  17       81.44       75.36      7.75 o 
   1   1  17      415.05      395.19     15.32 o 
   2   1  17       58.95       33.04      8.75 o 
   3   1  17      121.46      114.74     11.55 o 
   4   1  17      296.58      302.30     17.95 o 
   5   1  17        0.25      -10.96      9.81 o 
   6   1  17       61.38       60.76     20.79 o 
   7   1  17       61.52      108.65     24.89 o 
  -7   2  17      240.71      272.45     17.35 o 
  -6   2  17       46.33       34.17     10.33 o 
  -5   2  17      472.54      396.74     19.98 o 
  -4   2  17      292.57      262.33     15.53 o 
  -3   2  17      229.19      223.35     29.50 o 
  -2   2  17        3.63        9.17      7.89 o 
  -1   2  17      155.05      140.67     11.53 o 
   0   2  17        4.32       -0.48      7.37 o 
   1   2  17      446.98      451.45     16.25 o 
   2   2  17      500.58      477.06     19.96 o 
   3   2  17       56.78       60.04      8.31 o 
   4   2  17      604.67      587.69     29.45 o 
   5   2  17       49.71       21.14     17.82 o 
   6   2  17        5.99        7.71     18.60 o 
  -7   3  17        3.41        0.79      9.74 o 
  -6   3  17      270.13      314.31     18.44 o 
  -5   3  17      580.47      605.84     24.94 o 
  -4   3  17      606.69      562.09     31.19 o 
  -3   3  17      754.07      816.89     29.01 o 
  -2   3  17     4295.69     4146.46    113.37 o 
  -1   3  17     3062.82     3096.30     86.47 o 
   0   3  17      390.05      371.19     17.65 o 
   1   3  17      352.96      338.75     11.94 o 
   2   3  17        3.51       -0.87      5.60 o 
   3   3  17      353.58      329.64     14.76 o 
   4   3  17      564.29      515.49     22.38 o 
   5   3  17      479.19      482.63     36.93 o 
   6   3  17      571.32      742.04     49.26 o 
   7   3  17       82.54       77.56     23.77 o 
  -7   4  17       15.15       17.57     10.81 o 
  -6   4  17     1108.76     1064.67     36.95 o 
  -5   4  17     1036.97     1036.36     51.53 o 
  -4   4  17      326.25      278.59     24.91 o 
  -3   4  17      185.77      181.22     12.77 o 
  -2   4  17       37.56       66.78      9.51 o 
  -1   4  17      812.17      816.70     30.20 o 
   0   4  17     6142.97     6307.86    168.29 o 
   1   4  17      647.13      632.61     31.91 o 
   2   4  17     1390.80     1316.85     33.15 o 
   3   4  17     1158.13     1145.84     31.31 o 
   4   4  17      125.87      126.25      9.83 o 
   5   4  17        5.27        5.48      8.20 o 
   6   4  17      464.72      486.32     25.14 o 
   7   4  17       74.26       73.63     23.02 o 
  -7   5  17      233.33      214.17     16.34 o 
  -6   5  17      150.90      149.64     17.40 o 
  -5   5  17      292.18      286.91     17.01 o 
  -4   5  17      575.92      569.70     47.44 o 
  -3   5  17      118.62      122.98     11.64 o 
  -2   5  17      203.72      179.24     18.56 o 
  -1   5  17      106.65      117.47     14.57 o 
   0   5  17        5.44        0.26      9.72 o 
   1   5  17      277.22      282.43     15.72 o 
   2   5  17      838.17      860.63     21.47 o 
   3   5  17      104.26      112.06      9.34 o 
   4   5  17      687.24      708.22     23.53 o 
   5   5  17      238.97      263.35     13.93 o 
   6   5  17      760.41      807.19     31.48 o 
   7   5  17      122.92      125.55     16.54 o 
   8   5  17        3.82       -3.76     21.15 o 
  -7   6  17      608.80      606.80     27.21 o 
  -6   6  17       15.29       16.42     10.86 o 
  -5   6  17       25.45       23.63     10.19 o 
  -4   6  17      107.27      135.76     17.27 o 
  -3   6  17      178.55      149.86     15.54 o 
  -2   6  17      558.35      530.87     22.10 o 
  -1   6  17      171.56      175.87     12.40 o 
   0   6  17      285.59      263.55     14.54 o 
   1   6  17       20.88       30.24      7.83 o 
   2   6  17      157.92      159.52     14.92 o 
   3   6  17      504.96      479.97     15.06 o 
   4   6  17       13.47       -0.10      8.73 o 
   5   6  17     1648.99     1740.30     56.76 o 
   6   6  17      899.31      908.00     34.69 o 
   7   6  17      185.50      194.43     36.88 o 
  -7   7  17       49.00       44.42     20.76 o 
  -6   7  17       51.66       50.25     12.46 o 
  -5   7  17      820.47      886.59     32.78 o 
  -4   7  17     1986.55     2054.07     61.58 o 
  -3   7  17       73.44       49.31     10.05 o 
  -2   7  17      485.27      491.12     21.36 o 
  -1   7  17       24.13       10.97      8.27 o 
   0   7  17        6.57       -1.34      7.63 o 
   1   7  17      506.38      570.50     22.12 o 
   2   7  17       56.94       61.76      7.57 o 
   3   7  17      226.76      237.30     19.51 o 
   4   7  17      184.38      171.77     13.89 o 
   5   7  17      228.62      258.99     27.77 o 
   6   7  17       65.65       49.37     11.55 o 
   7   7  17      350.93      360.73     67.76 o 
  -6   8  17      166.34      187.58     15.90 o
[truncated: 32,101 more chars]
